# Supplementary material for: Mechanism of Dinitrogen Reduction in a Borylene Complex by Density Functional Theory
Source: Inorg Chem. 2026 Jan 8;65(17):9318–26. doi: 10.1021/acs.inorgchem.5c04644 (PMC13147322; doi:10.1021/acs.inorgchem.5c04644)
Supplement: Supplementary file 2 [file ic5c04644_si_002.xyz]

77
1(1a)| Charge: 0 |Mult: 2| E(UB3LYP-D3(BJ)/6-31+G(d))= -3821.32619653 A.U.
 Br       -0.144169496299     -0.116139562158     -2.108142440137
 B        -0.821658351641     -0.109776923177     -0.247091753474
 C        -2.393947837688     -0.047707210536     -0.229572744302
 C        -3.027714201618      1.213489022873     -0.187601896246
 C        -4.431880654702      1.298142785949     -0.206011009640
 C        -5.177867186535      0.119823687329     -0.282101236367
 H        -6.264890568813      0.184109566288     -0.293155000285
 C        -4.574240674912     -1.137554040810     -0.363015361803
 C        -3.170505730183     -1.220504833663     -0.343520837409
 C        -2.216447390750      2.489541814439     -0.147063473236
 H        -2.446139999448      3.094920850894      0.739739169093
 H        -2.424623436740      3.117091772977     -1.023726869999
 H        -1.144179678576      2.284210786111     -0.141512094889
 C        -5.130982653834      2.635155964917     -0.148447058286
 H        -6.218567753570      2.509295124122     -0.146070049256
 H        -4.869561263292      3.267485778944     -1.007519078758
 H        -4.857088763833      3.200109519955      0.752486934807
 C        -5.424616225431     -2.380707349819     -0.468185041764
 H        -5.228587831812     -3.079509182682      0.355888583141
 H        -5.228102685001     -2.929276413347     -1.399033092879
 H        -6.490217017954     -2.130133980087     -0.447553869245
 C        -2.513110845087     -2.576852159269     -0.456275770854
 H        -1.425648654704     -2.501044572730     -0.402334526206
 H        -2.763231494425     -3.060412402371     -1.409935354247
 H        -2.839144155120     -3.257280735046      0.341445211581
 C         2.294377605217      0.052946949672     -0.116623841148
 C         2.743916134010     -1.196373316910     -0.601984659216
 C         3.545234497409     -1.215058113686     -1.746937487577
 H         3.881365914335     -2.167682252121     -2.145790331803
 C         3.901273852887     -0.037756084566     -2.397475926629
 H         4.517736333984     -0.072925911040     -3.291895236235
 C         3.448127737560      1.182263170676     -1.908743264421
 H         3.705723503875      2.096184851147     -2.435847185317
 C         2.636413361752      1.255242657843     -0.770992422414
 C         2.339516574920     -2.527011672838      0.020707440533
 H         1.766243200116     -2.317538586205      0.927367414531
 C         2.104497799298      2.619262764120     -0.353510735483
 H         1.456958094413      2.476114278373      0.513074387648
 C         1.423788047042     -3.337764222984     -0.915611035919
 H         1.093915612631     -4.257652270808     -0.417239547140
 H         1.954792016756     -3.623375268473     -1.831529734528
 H         0.543975821705     -2.764586360574     -1.210588586896
 C         3.563627679417     -3.378402040958      0.408322788015
 H         4.277338751058     -2.820439131724      1.022089574096
 H         4.098268495445     -3.727014734494     -0.482651490564
 H         3.245668560114     -4.266336304948      0.968254282027
 C         1.252378858351      3.274751921899     -1.457772590280
 H         0.830148467076      4.218536958042     -1.091464333328
 H         0.432812599616      2.627523599227     -1.773402963775
 H         1.858812157353      3.502005179193     -2.342247430606
 C         3.248942376055      3.574670210384      0.036781335599
 H         2.846475045349      4.499225057105      0.468078950451
 H         3.841037146500      3.849381794921     -0.844017534644
 H         3.935599537461      3.127235812323      0.762092632281
 C         0.067513269859     -0.094890903547      0.972501505696
 N         1.429616875465      0.067631622224      1.035652491820
 C        -0.470122002496     -0.245131974481      2.407753594584
 C         0.821320056266     -0.433659795631      3.240005562617
 H         0.736125351192      0.004410245447      4.239259330061
 H         1.014856522750     -1.505541225589      3.365975195519
 C         1.968975526836      0.188643312919      2.435684742661
 C        -1.272667435466      0.993142901866      2.861686169098
 H        -1.521139348500      0.902660787251      3.926720188844
 H        -2.206314844825      1.069553837964      2.300364875430
 H        -0.716741837092      1.923855107474      2.720261480464
 C        -1.362118616480     -1.487650430366      2.585819676427
 H        -1.550669009565     -1.648554708516      3.655321600751
 H        -0.872789148267     -2.383143122400      2.187922629888
 H        -2.324625254136     -1.368234798973      2.085921208612
 C         2.205285014242      1.657312987044      2.830478468217
 H         2.460077222685      1.701319416188      3.895388585657
 H         1.321068250994      2.276662117719      2.669727779416
 H         3.037330150911      2.087469790728      2.271382590098
 C         3.285494851134     -0.568892560952      2.619789236194
 H         4.056770696814     -0.207584340075      1.932383910307
 H         3.159633543257     -1.641476024811      2.470686221107
 H         3.643004934681     -0.412157483183      3.643398149935
77
1b|Charge: 0 |Mult: 2 | E(UB3LYP-D3(BJ)/6-31+G(d))= -3821.3032136 A.U.
 Br       -1.539142304390     -1.123364795831     -0.292499088775
 B        -0.692514421677     -0.388489828511     -0.339530261098
 C        -0.357746784105      0.069902143367     -1.801134253370
 C         0.111720357147     -0.836992987214     -2.772534035246
 C         0.344810818701     -0.398365741101     -4.087249314397
 C         0.030709652854      0.919625902192     -4.426248578038
 H         0.195329224959      1.254449737966     -5.449368886520
 C        -0.527506417760      1.809147013514     -3.505479264400
 C        -0.710459595016      1.384984683231     -2.176337705498
 C         0.274117686303     -2.303254110694     -2.450179519267
 H         1.246727812354     -2.692795309402     -2.766587188146
 H        -0.496402282768     -2.893045568783     -2.966351613558
 H         0.163576813320     -2.497569361746     -1.382354159101
 C         0.892263621757     -1.339541872929     -5.132194472325
 H         1.007535764165     -0.832500298626     -6.095817191074
 H         0.234340916466     -2.205162524628     -5.285798722885
 H         1.874327409991     -1.735419026879     -4.840671868041
 C        -0.929545192035      3.197242094991     -3.943127984144
 H        -0.447874368047      3.977102174097     -3.339051663227
 H        -2.012935558753      3.351042213262     -3.848091126897
 H        -0.659965357153      3.370747375973     -4.990005208242
 C        -1.326067165341      2.340925743458     -1.177786214765
 H        -1.534486413184      1.850311725217     -0.225114006183
 H        -2.276337599388      2.743179584962     -1.550908395817
 H        -0.673777891595      3.201367843974     -0.976538253752
 C         2.318683047759     -0.141314167589     -0.094370475105
 C         2.725556742760     -1.449830597815     -0.471320239323
 C         3.482898226699     -1.588657167376     -1.648322558414
 H         3.768634441755     -2.590972885506     -1.957566918835
 C         3.863180531155     -0.511662940424     -2.429109758466
 H         4.429466784331     -0.663838933868     -3.343968454183
 C         3.512689377316      0.765682119934     -2.015874415975
 H         3.817366371206      1.620395825195     -2.610025474432
 C         2.755614730457      0.975770886376     -0.861604674480
 C         2.530257999180     -2.812114285861      0.223002590710
 H         2.332871004138     -3.504823509293     -0.605495687262
 C         2.514569844356      2.425427995471     -0.471917666388
 H         1.714698294737      2.450002598661      0.267682421734
 C         3.864668126598     -3.277275583065      0.850567629982
 H         3.764700837122     -4.303202418274      1.225274591660
 H         4.157651941135     -2.639934208471      1.689977454953
 H         4.681425256823     -3.257944016310      0.122633512262
 C         1.389368227196     -3.034917051070      1.211826427262
 H         0.422029620809     -2.750814238210      0.797402226664
 H         1.533403442729     -2.487976832706      2.142928301002
 H         1.348097733667     -4.101673450969      1.463235552162
 C         2.083712006400      3.324867048827     -1.644016580877
 H         1.718862962950      4.284432012171     -1.258578376721
 H         1.298907173454      2.857564146630     -2.235779264934
 H         2.921924975808      3.546917898445     -2.314103272429
 C         3.809584898209      3.011031357293      0.135023770896
 H         3.625900677114      4.001834938674      0.569054217223
 H         4.566278477874      3.122994868950     -0.650291085521
 H         4.243994288901      2.367745394074      0.905713440896
 C         0.071709864217     -0.249858870212      0.954253358487
 N         1.417788105618      0.056343365363      1.029805344482
 C        -0.518204775156     -0.251291478896      2.380084312181
 C         0.742147218170     -0.164331250877      3.271212493600
 H         0.555666383299      0.413644174018      4.181020464605
 H         1.034064447748     -1.171081208853      3.585939970731
 C         1.858362572162      0.457958183836      2.419210089675
 C        -1.452016646787      0.969631820929      2.555860756098
 H        -1.796030283430      1.033459120832      3.595908191572
 H        -2.330552881048      0.865969894404      1.912697835247
 H        -0.961154660806      1.912123648123      2.301202513465
 C        -1.315594308516     -1.501457451383      2.813660404679
 H        -1.472848594652     -1.441799187030      3.898855192379
 H        -0.776467301381     -2.427776108610      2.605607833831
 H        -2.290670425325     -1.558811349969      2.332301662490
 C         1.870841962001      1.983881510555      2.660201746816
 H         1.914646556234      2.156365077354      3.741277745997
 H         0.967743224923      2.466978023546      2.283913472961
 H         2.736615699826      2.472069551407      2.221426618391
 C         3.241435421644     -0.099813542025      2.749737056791
 H         3.994402762749      0.244634584761      2.033678668061
 H         3.242829785738     -1.190421125552      2.750140165242
 H         3.540369523331      0.240282514526      3.747245272924
76
2| Charge: 0 |Mult: 1| E(RB3LYP-D3(BJ)/6-31+G(d))= -1249.49126767 A.U.
 C        -0.513408918418     -1.289830250416     -0.457458150025
 N        -1.607918957139     -0.675885890554      0.198484157276
 C        -1.617794862985      0.720620845137      0.485631025657
 C        -1.048073101930     -2.568545577004     -1.139076862001
 C         2.220510985462     -0.274387921372     -0.505858080065
 C        -0.259303007656      0.352520069085      2.636024850081
 H        -0.269371158319     -0.663986460295      2.238781166997
 C        -2.587525285781     -1.698931775541      0.626839545279
 C        -2.111537605917      1.432249863173     -2.966811245032
 H        -1.115628259838      0.981839210081     -2.937017677631
 H        -1.991772430478      2.517408890428     -3.072989856183
 H        -2.625391518509      1.059912784325     -3.861995387849
 C        -2.918116930810      1.081018540769     -1.703594655308
 H        -2.945203295705     -0.007583817031     -1.631985231296
 C        -2.238922013967      1.594972242795     -0.442396322500
 C        -1.020310805913      0.363624626677      3.975438775145
 H        -2.081334415182      0.128975607284      3.839826233847
 H        -0.960431763878      1.351505728478      4.448432901275
 H        -0.591461090426     -0.368957507016      4.670318281091
 C        -3.984364855475     -1.109520396631      0.819571081422
 H        -4.376187626333     -0.679432003836     -0.104669587479
 H        -3.975840825193     -0.326248645220      1.585921429675
 H        -4.674039624906     -1.894920984346      1.148337188484
 C         1.308481962077      1.966534083340     -1.291623289538
 H         1.549933522994      2.582373538723     -2.165487469724
 H         1.030704030422      2.649610000164     -0.478222203193
 H         0.421094131361      1.373746390739     -1.518461902874
 C         2.456778197180      1.075900479295     -0.898367918710
 C         3.310501962851     -1.092096838907     -0.084556925595
 C        -2.199911973112      2.973227145520     -0.206441699348
 H        -2.669146729086      3.650725500806     -0.914981933864
 C         1.212088470594      0.744401205246      2.862615727180
 H         1.775275651842      0.751602651951      1.926053568483
 H         1.690268381418      0.025515799632      3.539255021635
 H         1.299243465333      1.736769445114      3.321299054691
 C         4.616269178469     -0.579341830375     -0.106000792332
 C        -1.087743196391     -2.392951757912     -2.670119759999
 H        -1.585106140317     -3.249129289883     -3.147249850122
 H        -0.074458398041     -2.313769371065     -3.080837428412
 H        -1.632241286312     -1.484185511958     -2.943135501278
 C        -2.498435924180     -2.672942592689     -0.571788687705
 H        -3.217073101692     -2.361311093350     -1.338405906622
 H        -2.747530329624     -3.700550828350     -0.285833084530
 C        -1.560881034827      3.494513133016      0.916275784287
 H        -1.540685302385      4.568424418347      1.084566764604
 C        -4.364290956148      1.590646000562     -1.832050672954
 H        -4.395996140911      2.672321560527     -2.008890768488
 H        -4.945063100072      1.386260360766     -0.926139459405
 H        -4.864335550577      1.104476081563     -2.678693740841
 C        -0.952096512971      1.245462095243      1.618545416578
 C         3.069211715057     -2.506058337404      0.379763426812
 H         3.296512300864     -3.239894307599     -0.406369543125
 H         2.020395913326     -2.640827328073      0.661612577330
 H         3.696484262368     -2.759498207728      1.241680006758
 B         0.811990312660     -0.809736996518     -0.474801835597
 C        -2.163787795797     -2.417915014469      1.925983991048
 H        -2.790631627150     -3.302780610874      2.091429043473
 H        -2.271343527768     -1.764207264801      2.795024718099
 H        -1.121067839997     -2.744544440017      1.869332171510
 C        -0.942747579796      2.632856121058      1.817007630455
 H        -0.439224576288      3.043228513936      2.688201852576
 C         3.760622728596      1.593956562048     -0.863350750996
 C        -0.217307760463     -3.818717028910     -0.807796035766
 H        -0.663782069914     -4.708102592154     -1.271178671872
 H        -0.156529141124     -3.988984153057      0.271370980048
 H         0.805468002446     -3.723277316577     -1.189697562732
 C         4.811278808793      0.752512050942     -0.486253995960
 H         5.823872504373      1.152977697580     -0.480847236934
 C         5.801456100363     -1.426852411146      0.294047693931
 H         6.739104707898     -0.882648224805      0.142188525156
 H         5.852854845917     -2.354657245973     -0.289246737451
 H         5.755600162287     -1.718542267235      1.351727558978
 C         4.040891930433      3.031708534827     -1.231893151402
 H         5.100660748528      3.270849726865     -1.096983101974
 H         3.456904809807      3.727086269843     -0.615964129877
 H         3.782452155984      3.241892315206     -2.278026345266
78
TS2-3|Charge: 0 |Mult: 1| E(RB3LYP-D3(BJ)/6-31+G(d))= -1359.02131768 A.U.
 C        -0.222841024805     -0.262641216912      1.054293177668
 N         0.380409649453      1.142656785053     -2.772561910921
 N         0.344709123702      0.658211100771     -1.776047674256
 N        -1.604149268693     -0.327372110977      0.785192002641
 C        -2.138048253907     -0.076247059812     -0.512659958533
 C        -0.050826527178     -0.467422169807      2.576968276461
 C         2.456914535808      0.128349023336      0.055073409618
 C        -2.477133219057      2.399541667076      0.112326298854
 H        -2.059583896830      2.017906555120      1.044677416859
 C        -2.425787480546     -0.834003678626      1.921713842908
 C        -0.298570451413     -2.679396523164     -2.191641431616
 H         0.460654986338     -1.910272384534     -2.035935593201
 H        -0.595901845027     -2.657916259057     -3.246919905357
 H         0.162860689495     -3.654160126678     -1.992180408512
 C        -1.513196838976     -2.468146459242     -1.267014732644
 H        -1.146779540002     -2.496160160431     -0.238287136880
 C        -2.146122572033     -1.101286903996     -1.494255484340
 C        -3.823614607793      3.080434550368      0.414189789740
 H        -4.573269656787      2.368382954138      0.771331674551
 H        -4.229764826860      3.568450142493     -0.479885655547
 H        -3.694739591454      3.853504771412      1.181587672094
 C        -3.293378390510     -2.039000585184      1.528759819090
 H        -2.682158573463     -2.883839297634      1.206887441983
 H        -3.987086650633     -1.780711706997      0.721654907386
 H        -3.887410466984     -2.362373529563      2.391519058125
 C         2.673665395328     -2.419388430288     -0.097569493542
 H         1.594346871994     -2.384014021606      0.054794715946
 C         3.262312976623     -1.030212041660     -0.136740053955
 C         3.064402924279      1.415791044638      0.025158248177
 C        -2.707031200550     -0.830936130698     -2.747780521969
 H        -2.724768607928     -1.611779707356     -3.503228904719
 C        -1.484829245255      3.438522746570     -0.443092153413
 H        -0.509401897085      2.989928038100     -0.638631393209
 H        -1.345404976308      4.253606036729      0.277938503250
 H        -1.850562766494      3.876991048254     -1.379497778755
 C         4.442982766432      1.541650457321     -0.216041601160
 C         1.189698693800     -1.277062252565      2.980557293748
 H         1.197108712057     -1.432553895474      4.067229164623
 H         2.115775199863     -0.758480421353      2.711652138441
 H         1.195852897728     -2.257298372968      2.494396766507
 C        -1.337115680816     -1.247316848508      2.931665800128
 H        -1.138555345766     -2.320357359092      2.824966665037
 H        -1.651603709846     -1.071767366010      3.966379474465
 C        -3.226319858573      0.423907518042     -3.053195834436
 H        -3.658247825215      0.613573098406     -4.032551762288
 C        -2.516700165876     -3.618336298896     -1.474193929141
 H        -3.427502195477     -3.480973112898     -0.885187744759
 H        -2.062411392170     -4.574730330954     -1.187152517029
 H        -2.811704029518     -3.698055371130     -2.527188513110
 C        -2.615676843581      1.218321644240     -0.837057853011
 C         2.247452245637      2.665176908925      0.242315831182
 H         1.252328815708      2.417965390437      0.617111234245
 B         0.948987007784     -0.009791049918      0.302179125666
 C        -3.372539373007      0.237918765129      2.494133386342
 H        -3.927212141243     -0.175324338009      3.344891085185
 H        -4.101960998897      0.544965703724      1.739720920861
 H        -2.839396497428      1.125249094784      2.840081433853
 C        -3.167105487758      1.440391297818     -2.104418514859
 H        -3.540638452882      2.428743856196     -2.358271972189
 C         4.644665133876     -0.896549497586     -0.359015161374
 C         0.007402680746      0.901683234260      3.289327130737
 H        -0.070522461306      0.778810721345      4.378426317785
 H        -0.796162566304      1.565747464381      2.960973695406
 H         0.956859453328      1.399965249568      3.066576884285
 C         5.201368936461      0.383434086155     -0.401895952677
 H         3.114809926634     -3.011956749519      0.715207464167
 H         2.125442041695      3.233884530925     -0.690719209909
 H         2.729936870705      3.339786900343      0.959966447748
 H         2.874387405935     -2.963776714994     -1.029537440458
 H         6.270362332680      0.482459035168     -0.585037115183
 C         5.110755276972      2.895258149112     -0.272651375401
 H         4.641570531809      3.548740091947     -1.019018664137
 H         5.049421426017      3.420372203068      0.689843155767
 H         6.170294027784      2.798226476876     -0.530540697136
 C         5.526460202965     -2.106333956246     -0.557675849835
 H         5.496479090996     -2.777786007286      0.310293348176
 H         5.212646694495     -2.700480950577     -1.425848969234
 H         6.568467509956     -1.809869801940     -0.715151632445
78
3| Charge: 0 |Mult: 1| E(RB3LYP-D3(BJ)/6-31+G(d))= -1359.05759215 A.U.
 N         1.244585993344     -1.376097193297     -1.688916789027
 N         0.638458465481     -0.429250671271     -1.505936763927
 B        -0.039372026075      0.832999533834     -1.424222451586
 C         0.588398055922      1.904374435108     -2.430186853198
 C         1.621077843356      2.770431348322     -1.996758673921
 C         2.185927492531      3.704973954370     -2.887261159581
 C         1.721357269612      3.751664791101     -4.202262278965
 H         2.160816038258      4.471515205345     -4.891324584476
 C         0.720538484270      2.896111183689     -4.666640428069
 C        -0.925621380920      1.041883087714     -4.293473908739
 H        -0.531561112899      0.344956550422     -5.046358325579
 H        -1.737175151963      1.601363745478     -4.776862504679
 H        -1.360171745203      0.451107792274     -3.486270562952
 C         0.268244745709      2.978924095420     -6.105373823254
 H        -0.794270089691      3.245641551102     -6.185067675499
 H         0.391199494736      2.020423010839     -6.626386265290
 H         0.842319923274      3.733403716870     -6.653160057356
 C         3.288171640563      4.639217087360     -2.446624988914
 H         3.625149678776      5.265865150740     -3.278847314715
 H         4.159541835185      4.090022689261     -2.066504936848
 H         2.960467526549      5.306828704148     -1.638364851760
 C         2.165559455755      2.706221741762     -0.587316108655
 H         2.192035937372      3.696576730280     -0.115025596023
 H         3.196698043612      2.325730184100     -0.576843911260
 H         1.563937720451      2.049208928551      0.040854546260
 C         0.153838741223      1.964614621516     -3.776384701408
 C        -1.135010477934     -1.213723453937      0.599178907124
 C        -1.696065096608     -2.260978242141     -0.169657568668
 C        -1.203900333777     -3.557847992163      0.011629477884
 H        -1.622595437920     -4.372762751321     -0.571654410944
 C        -0.171769582104     -3.819545784018      0.907592088831
 H         0.197655184138     -4.833748332347      1.034267645884
 C         0.408050237831     -2.771122119341      1.614170616730
 H         1.244380887424     -2.974207177953      2.276663839822
 C        -0.043940018662     -1.454121755512      1.466367869999
 C        -2.750515382011     -2.029199179304     -1.244106049899
 H        -3.038293635107     -0.975351908718     -1.211417239421
 C         0.726181615805     -0.346002592880      2.172405156254
 H         0.240097919895      0.602900264559      1.938203757515
 C        -4.009278653092     -2.889990495725     -1.029862881218
 H        -4.784116575907     -2.614645172553     -1.755651979809
 H        -4.423083795010     -2.773083098179     -0.024140824032
 H        -3.788050943738     -3.953729760283     -1.174894604270
 C        -2.170692064769     -2.302723889540     -2.645900599184
 H        -2.909982593564     -2.051192925378     -3.416147927154
 H        -1.909284354514     -3.360889338429     -2.763159865612
 H        -1.269965428144     -1.714617421183     -2.830348795035
 C         2.173682050657     -0.264277399395      1.647156414657
 H         2.687711996831      0.595148922539      2.094165786277
 H         2.205093498678     -0.154603265898      0.562161747735
 H         2.738278507109     -1.166449446489      1.909253779494
 C         0.752272434167     -0.524073269972      3.701793154974
 H         1.224205731372      0.344776556421      4.176140447046
 H         1.334209218726     -1.409479297422      3.983081665709
 H        -0.249293144627     -0.640992494445      4.124936862975
 N        -1.660317762401      0.113689846190      0.447138102212
 C        -1.986993530326      2.301317535967     -0.355950255617
 C        -3.194222538213      1.881245142243      0.517039582628
 H        -3.526043892840      2.689403387681      1.176566570848
 H        -4.036834441917      1.623811016832     -0.135269957643
 C        -2.772648502796      0.633531144787      1.307622905324
 C        -2.496947816406      2.824181440782     -1.710100282664
 H        -1.682400662660      3.194501899406     -2.334784382500
 H        -3.023026856450      2.037693655903     -2.261520861691
 H        -3.200912125133      3.648860519336     -1.538223973143
 C        -1.152274287560      3.412673292080      0.315510092514
 H        -0.336545160503      3.725226941695     -0.339835649112
 H        -0.717018525456      3.085937668743      1.264629935209
 H        -1.787204039354      4.285691668928      0.513244219697
 C        -3.921034343206     -0.371592535166      1.438297933096
 H        -4.693866972942      0.049769867606      2.090781265274
 H        -3.581297553966     -1.313022631131      1.881818005106
 H        -4.379049585145     -0.584975831758      0.471350085417
 C        -2.286083251046      0.982242528452      2.723904565708
 H        -3.111777917266      1.426057106594      3.291671207499
 H        -1.460449532970      1.696596057728      2.714451611585
 H        -1.962417511101      0.083358776662      3.253162870534
 C        -1.170638664722      1.005884176413     -0.471250354525
154
TS3-4|Charge: 0 |Mult: 1| E(RB3LYP-D3(BJ)/6-31+G(d))= -2608.57420851 A.U.
 C        -4.084549004478     -0.261077387865      0.069828703150
 N        -0.586710265318      0.158365142806     -0.722822774265
 N        -1.637561078886      0.282843625967     -0.294736137361
 N        -4.089660296742     -1.548282802890     -0.391246108200
 C        -2.886841380199     -2.217037259337     -0.803913094837
 N         4.034144152609      0.377077982709     -1.443537667070
 C        -5.542881498116      0.149154822265      0.315127146810
 C         2.600569552855      0.396250911025     -1.417624488345
 C         2.110479574871      0.619865313807     -2.861668995135
 C        -2.902192268150      2.144327792910      0.806969998110
 C        -3.241589785111     -1.378709267714     -3.223180794794
 H        -4.128442369232     -0.950705778782     -2.755043076090
 C        -5.424651080692     -2.235159293857     -0.377502644268
 C         4.482150280975     -2.438911065272     -2.065372381484
 H         4.107621669027     -1.641586743933     -2.707799311420
 C         4.807274835594     -0.400916364921     -0.534488027498
 C         1.176300012629      1.839492215308     -2.985325415222
 H         0.260556829100      1.686509998880     -2.408956313368
 H         0.894102690954      1.997718326563     -4.034973621112
 H         1.656755293184      2.752419233722     -2.621321344267
 C        -1.263977752172     -1.984539377698      2.405316458185
 H        -1.105224302286     -0.996374919463      1.972598604955
 H        -0.311143479073     -2.519342540728      2.367021784138
 H        -1.531869901273     -1.854428932194      3.460371098921
 C         6.057071740194     -0.640475503061      1.535006519951
 H         6.462174607953     -0.206235156077      2.444891656473
 C        -2.360934873661     -2.771947541354      1.666583561938
 H        -3.302471867525     -2.235328570591      1.806016233240
 C         1.379015109558     -0.612810155209     -3.421795240490
 H         0.465607067343     -0.806831723346     -2.858040594261
 H         2.007483373012     -1.505305792354     -3.361304272088
 H         1.110285051627     -0.456045093754     -4.476621276406
 C         5.331930891758      0.169631832624      0.650749875237
 C        -2.071131087555     -2.835886035220      0.172571230087
 C        -3.682594975732     -2.237029957944     -4.422782960989
 H        -4.255491449586     -3.117333657878     -4.117851195378
 H        -2.814685197770     -2.589179216092     -4.992107637123
 H        -4.304100088247     -1.643884288868     -5.104413106168
 C        -5.357257650589     -3.572816923665      0.368345948493
 H        -5.058827626741     -3.435308729420      1.409001000072
 H        -4.654024972249     -4.261219278354     -0.110952995684
 H        -6.348045140702     -4.040657325216      0.360061887933
 C         1.596552021682      0.436259245765      1.301787824980
 C        -2.849747173933      1.222629292782      3.189119861169
 H        -3.628100224289      1.312986971340      3.956889304316
 H        -1.883307568017      1.197344893841      3.709977819505
 H        -2.974323420729      0.263162841949      2.687617477982
 C         3.298855740103     -3.372408464399     -1.758482855682
 H         2.470070880786     -2.812518509778     -1.319531049499
 H         3.590746438759     -4.165645522690     -1.059002273620
 H         2.939119203618     -3.848796754944     -2.679878308660
 C        -2.897025415201      2.367938282654      2.205209352951
 C         5.017889410617     -1.778230740297     -0.805420520901
 C         1.872175250243     -0.647756913357      2.179268464185
 C         3.439648132396      0.860761248186     -3.638878984513
 H         3.336762421927      1.666123727013     -4.374387621291
 H         3.719769439335     -0.046824279076     -4.186246332165
 C         4.531949998968      1.169082112284     -2.586220989687
 C         6.258801281339     -1.992515020739      1.275227633681
 H         6.818817823246     -2.607592204646      1.975433901388
 C        -2.862266010862      3.251742133336     -0.073782574166
 C         1.132524203236      1.675684956029      1.826901290182
 C         4.656598033275      1.883104693198      2.415236652256
 H         4.405608209780      2.942298185255      2.550730654449
 H         5.426252019242      1.632897958451      3.155691864475
 H         3.766727564474      1.292819937916      2.637604908642
 C        -0.902599828488     -3.479017217954     -0.251987992365
 H        -0.254781832765     -3.946737335860      0.483296245731
 C         5.154380046498      1.642716098934      0.979509320646
 H         4.400314470152      2.036539454215      0.293535653703
 C        -2.385286959829     -0.202341438599     -3.729529587004
 H        -2.027179334010      0.421629658165     -2.909912523205
 H        -2.976616937013      0.426152020241     -4.406630801558
 H        -1.509410264379     -0.558306246261     -4.281437656885
 C        -2.836948152582      4.565172086419      0.435106507807
 C         5.577124565066     -3.193122584210     -2.839840659430
 H         6.446009598219     -2.554048040071     -3.031654106773
 H         5.186746311197     -3.540795589868     -3.804341727470
 H         5.928689718889     -4.074602615419     -2.290668297908
 C        -5.819176677872      0.932558947702      1.606762045360
 H        -6.904950942408      1.030281938518      1.734711549026
 H        -5.388277495082      1.934042771355      1.581128449232
 H        -5.423614723101      0.408215696467      2.481374644762
 C        -6.282534405184     -1.207076892015      0.378261610591
 H        -6.375877063680     -1.513527577591      1.426542045163
 H        -7.294683604916     -1.140176861350     -0.033399667450
 C         1.249343247001      0.742882936521      4.048332343755
 H         1.124908515888      0.867121665352      5.123410458982
 C         5.737852226980     -2.552001108102      0.110378355146
 H         5.896521399404     -3.608456633913     -0.090394341673
 C        -0.541678124289     -3.510032767046     -1.594863667543
 H         0.371534300027     -4.010281411583     -1.902421095619
 C        -2.495778552740     -4.172616712921      2.292993501950
 H        -1.539188697873     -4.707007885806      2.264026006384
 H        -3.234807372075     -4.789544821406      1.774165131577
 H        -2.794098059405     -4.089073925434      3.345223388331
 C        -2.501486573486     -2.186925897119     -2.164805198939
 C        -2.814672504090      3.053107990525     -1.571549135924
 H        -3.466201496877      3.760234023057     -2.097814092424
 H        -3.122325092840      2.042851183710     -1.845776379261
 H        -1.798790839214      3.205478180626     -1.963754771327
 C         1.705932078637     -0.485706320688      3.564371886311
 C         2.379606235971     -1.959271237131      1.641967959927
 H         1.915794166073     -2.812864601000      2.149382962349
 H         3.463798552331     -2.052607797686      1.778010035489
 H         2.178785904548     -2.037501660917      0.573280471228
 B        -2.918338369694      0.661413990550      0.217846660541
 C        -5.964729366184     -2.511959091143     -1.788743876313
 H        -6.946140139783     -2.992117895790     -1.705398727159
 H        -5.305508460711     -3.193191952931     -2.331007555124
 H        -6.087736406730     -1.600050189924     -2.376282756206
 B         1.933461245739      0.333109645457     -0.174972344175
 C         0.535877415971      3.146153602046      3.802940133818
 H        -0.352988823522      3.545025610933      3.305684275944
 H         1.326955133758      3.901128137938      3.693442878109
 H         0.320831301190      3.048107535625      4.872087799796
 C         0.836512592648      2.846191128087      0.923851518349
 H         1.324121686362      3.760192425594      1.285399321221
 H        -0.240079313355      3.053743846339      0.883776977369
 H         1.184063413313      2.650222449226     -0.093003041330
 C        -1.333224190330     -2.860899489671     -2.536913959059
 H        -1.019164602802     -2.847241160143     -3.576186160784
 C         0.962247899460      1.825341911447      3.212226860511
 C        -2.929223484022      3.681050311367      2.711906299853
 C         6.474608879415      2.405555719798      0.754862179935
 H         6.326292258408      3.485465561063      0.881131282133
 H         6.883361726185      2.229269480808     -0.245043199355
 H         7.231605519401      2.081542555139      1.479920698839
 C         4.560429149511      2.683432478432     -2.280057306010
 H         4.673470504523      3.259995664519     -3.206588156464
 H         5.392532690872      2.942002818741     -1.621625976504
 H         3.632288662007      2.995811671067     -1.793035829136
 C        -6.008433840379      1.007689487837     -0.883592068811
 H        -7.082276294128      1.218515318985     -0.799530392209
 H        -5.831123982161      0.507136542440     -1.840293183954
 H        -5.470584300577      1.959989596513     -0.897425707725
 C        -2.889322822061      4.752684040491      1.817227478177
 H        -2.890709534384      5.767931755069      2.211308281186
 C         5.922113989175      0.716744679727     -3.033243020883
 H         6.246705454365      1.316291951418     -3.891318975133
 H         5.927924627913     -0.335050680628     -3.330294640347
 H         6.657536205131      0.847346947752     -2.232063318005
 C        -2.753804265204      5.762240922787     -0.482498427615
 H        -2.677155719544      6.690256863033      0.093363896484
 H        -3.636627577134      5.845216339022     -1.130603708218
 H        -1.880389649180      5.704622442752     -1.144573531346
 C        -3.022711501330      3.945572693907      4.196566274928
 H        -2.928167545146      5.015371339174      4.409828675185
 H        -2.244585038395      3.420117851673      4.761286547080
 H        -3.987401290601      3.609645153585      4.601267492517
 C         2.015330414972     -1.607467671673      4.526099317862
 H         1.903917500527     -1.275493149527      5.563495947467
 H         3.039714075025     -1.978233493719      4.397254367554
 H         1.345690447499     -2.465357434664      4.377677427425
154
4| Charge: 0 |Mult: 1|E(RB3LYP-D3(BJ)/6-31+G(d))= -2608.63110073 A.U.
 N        -0.083284965539      0.214655600260     -0.616660500099
 B         1.242760704868      0.217263566960     -0.182385127806
 B        -2.361162383517      0.899970534036     -0.145214912970
 N        -1.264287366707      0.019063488805     -0.301053312315
 C         1.564454499670      0.210945998806      1.387443850167
 C         1.537106353149     -0.967562465971      2.159609231879
 C         1.679084379479     -0.908356326488      3.560283871831
 C         1.782407568726      0.338372647319      4.175199244732
 H         1.866992820482      0.386084446791      5.260031684621
 C         1.822000508283      1.527763119626      3.440873066137
 C         1.743538926934      1.458944437856      2.037483005340
 C         1.353164643537     -2.314106271077      1.511543389245
 H         0.573928612014     -2.896204294583      2.012159550024
 H         2.275491752200     -2.905323161586      1.549497081896
 H         1.060835398892     -2.213031542295      0.467934357854
 C         1.728343859992     -2.166823848012      4.392628073352
 H         1.888051170336     -1.931300984968      5.450126102460
 H         2.540797321316     -2.829839820677      4.066990530799
 H         0.801176844986     -2.750816135529      4.318474095093
 C         1.987413114828      2.836304868961      4.181843477977
 H         1.173678798596      3.540775100610      3.968886829290
 H         2.926061362384      3.341905739604      3.918879816600
 H         1.998313935925      2.665056414956      5.263342530192
 C         1.850015319359      2.720849976526      1.208675603900
 H         2.677626467882      2.644639544054      0.494351467218
 H         2.029632558058      3.607572665118      1.819964268664
 H         0.943751183151      2.899103242249      0.623771837674
 C         4.064786272603     -0.985735833857     -0.497365779189
 C         3.753561821584     -2.262845878481     -1.031321813258
 C         4.208306537998     -3.395652278733     -0.348962116781
 H         3.966835850696     -4.380533515697     -0.737395415784
 C         4.961580717048     -3.286477015769      0.815452648950
 H         5.300855609564     -4.179510859743      1.333896486104
 C         5.282336860877     -2.026606915737      1.307488893638
 H         5.875672291324     -1.942577935428      2.212523676209
 C         4.850854429217     -0.858501390228      0.665871869873
 C         2.993554644029     -2.473137170790     -2.337250064332
 H         2.904564176240     -1.508100363061     -2.835571227842
 C         5.287300226687      0.479340605261      1.237145819072
 H         4.692185256981      1.257849831109      0.753411532977
 C         1.566232287997     -3.004375044458     -2.117092928938
 H         1.575074570758     -3.927886009005     -1.526922087830
 H         1.097592427012     -3.225638587502     -3.083532071894
 H         0.939751586941     -2.274665693548     -1.601708240390
 C         3.758069771877     -3.407159537515     -3.296173017556
 H         4.804175772304     -3.105440921296     -3.415495527013
 H         3.281573258614     -3.397374843007     -4.283723755942
 H         3.751367378647     -4.443581022846     -2.940716002961
 C         5.045516295782      0.583211501172      2.751335671426
 H         5.178898951955      1.620508236985      3.080380022930
 H         5.759526467868     -0.031498640725      3.312772259720
 H         4.038876429632      0.268230265353      3.017742496142
 C         6.782951752380      0.724688029430      0.947927313207
 H         7.074068005094      1.735810894190      1.258442880497
 H         7.035765603683      0.603310396646     -0.109480564875
 H         7.396707198427      0.011224943643      1.510593247384
 C         2.269727850300      0.469449253718     -1.301049013822
 N         3.587942374161      0.170787499635     -1.226408076859
 C         4.425693968300      0.858168871127     -2.281641891531
 C         3.360903590422      1.146419894179     -3.352700191722
 H         3.344184591396      0.325860159480     -4.079404384869
 H         3.579672068077      2.065983596818     -3.903744065726
 C         2.001922495655      1.221255168866     -2.614742546703
 C         5.554191647617     -0.032571294117     -2.798421918429
 H         6.250731613476     -0.311108964371     -2.002689162345
 H         6.114184066430      0.515428288712     -3.564140740625
 H         5.170661719344     -0.948571869710     -3.251579547822
 C         5.011202289760      2.175013334151     -1.738740235666
 H         4.244759404728      2.783000018231     -1.253588432110
 H         5.424772418269      2.752835252292     -2.573194737388
 H         5.814512215808      2.003689996784     -1.023603008158
 C         0.913043729079      0.540225635116     -3.463926015039
 H        -0.060446980129      0.632569843228     -2.990122805094
 H         1.119330960365     -0.522478384896     -3.617996154435
 H         0.874089205916      1.027827957297     -4.447129846631
 C         1.552591866507      2.675949416969     -2.360352596276
 H         0.615824957965      2.693518672848     -1.801457169424
 H         1.395506404229      3.181368887528     -3.321466556023
 H         2.290566910425      3.251388680900     -1.796473800763
 C        -2.052260718646      2.467319969161     -0.251723197142
 C        -2.017075652003      3.091948593699     -1.521394688389
 C        -1.654117350321      4.447638536192     -1.643843579604
 C        -1.318573666541      5.164207619308     -0.493913746446
 H        -1.031676069096      6.210896248954     -0.587665553668
 C        -1.331670645713      4.575321505734      0.771972562331
 C        -1.696994192024      3.220776955784      0.891234720817
 C        -2.351743886502      2.326623848254     -2.783131633561
 H        -2.588557623654      1.283582602273     -2.565302561426
 H        -1.515353501358      2.340991980784     -3.493053207678
 H        -3.211865014427      2.764365317747     -3.308377487501
 C        -1.604017931612      5.123424089177     -2.993239102180
 H        -2.574532749008      5.088914876438     -3.505991919662
 H        -0.879458882897      4.638824276716     -3.661864644422
 H        -1.315140349727      6.175114470132     -2.894651128540
 C        -0.943819039421      5.387338699994      1.984064430578
 H        -0.663900143964      6.407478688785      1.700683494818
 H        -0.092692315476      4.940210230104      2.513290716619
 H        -1.764255963078      5.454422356846      2.711113131923
 C        -1.695489712898      2.590539019784      2.264322828090
 H        -0.682999594998      2.529435953814      2.679503117213
 H        -2.087113237609      1.574216823719      2.230963472053
 H        -2.302153317532      3.167078861221      2.975471997581
 C        -3.196566017899     -2.104091090998      0.045075764541
 C        -2.740818605166     -2.567205386238      1.301181787229
 C        -1.924654491701     -3.701512576503      1.330851403912
 H        -1.572087910221     -4.077315257392      2.286690712799
 C        -1.537936153684     -4.345260218461      0.158606515019
 H        -0.893092805449     -5.219232235188      0.203078103533
 C        -1.959729907547     -3.849057987911     -1.069862049868
 H        -1.627520315626     -4.333528934967     -1.983559537743
 C        -2.791945411203     -2.725585601071     -1.154205593429
 C        -3.040979689035     -1.840173445104      2.605123116773
 H        -3.790057281172     -1.071511876453      2.399585969890
 C        -3.147757772704     -2.185360894634     -2.531207877332
 H        -3.830202814647     -1.344926651276     -2.394835184576
 C        -1.778564922124     -1.126245840993      3.119946235892
 H        -2.020513686697     -0.477214196894      3.970187005888
 H        -1.315114140022     -0.520947534510      2.340671846280
 H        -1.037344098308     -1.854934518628      3.460076695987
 C        -3.593255265938     -2.772219653660      3.698761510874
 H        -3.897329973224     -2.185103371343      4.573839383871
 H        -2.830197111704     -3.483606328935      4.035007200775
 H        -4.455942547698     -3.352038818271      3.355674205591
 C        -1.894670730566     -1.638638956943     -3.234404509147
 H        -2.168466932967     -1.130724515346     -4.167556144399
 H        -1.197703308614     -2.447270598385     -3.482763944179
 H        -1.373688198903     -0.933555314232     -2.589733117500
 C        -3.829582635623     -3.236511123697     -3.425399684278
 H        -4.688682207711     -3.707513284011     -2.937712333323
 H        -3.128717276664     -4.035152705552     -3.695235472013
 H        -4.175952430040     -2.774023953433     -4.357697640608
 C        -3.754665712421      0.309158398283      0.023743789542
 N        -4.119857375096     -1.000029493049      0.024240240704
 C        -5.029083579175      1.154534315252      0.181787461702
 C        -6.108631936267      0.114758808494      0.562171485366
 H        -6.213308575590      0.086222608412      1.653188008945
 H        -7.089275762951      0.364726503261      0.145236636921
 C        -5.606184319754     -1.247266089628      0.071475150633
 C        -5.370578113540      1.887669728246     -1.133202064799
 H        -6.351661501088      2.370562296819     -1.040831754657
 H        -5.403504415150      1.209203573968     -1.990620644162
 H        -4.627984376152      2.659921296953     -1.341261627465
 C        -4.928641319872      2.201016798484      1.306439864773
 H        -5.921923197623      2.636611859955      1.477456050285
 H        -4.240116061209      3.007260174397      1.051893629713
 H        -4.593894062367      1.742946258995      2.242845387719
 C        -6.168866338650     -1.595965455418     -1.316656897127
 H        -7.261217496751     -1.658498306488     -1.252860804004
 H        -5.799115194166     -2.564334237790     -1.657545543938
 H        -5.917196572356     -0.842840558970     -2.066120894711
 C        -5.980915738634     -2.379027386028      1.031574126540
 H        -5.691826699964     -2.148727491855      2.057285987264
 H        -5.516830463941     -3.326558013139      0.741171933233
 H        -7.068273197126     -2.512663945245      1.010913665426
156
5_singlet| Charge: 0 |Mult: 1|E(RB3LYP-D3(BJ)/6-31+G(d))= -3808.50547267 A.U.
 N         0.095572264985      0.644702354679      0.466883323746
 K         1.608444720049      1.929018777676     -1.314100837515
 B        -1.056484655008      1.573580347249      0.422560124152
 C        -2.445239824385      0.975303249768     -0.129339651579
 C        -2.774825793005      0.952162093044     -1.507512139487
 C        -3.881560345782      0.218257984171     -1.987865899681
 C        -4.653367417031     -0.512253307807     -1.075898024830
 H        -5.511146405388     -1.077593803857     -1.438391577705
 C        -4.382207297772     -0.486873798624      0.298518329429
 C        -3.029352946165      0.316859417452      2.257279346944
 H        -2.967888352862     -0.684794739796      2.697877680685
 H        -3.842860432548      0.844673826604      2.776354123504
 H        -2.096825482682      0.840331984684      2.467972351876
 C        -5.273339141940     -1.245483805198      1.252850769781
 H        -5.742695557706     -0.571169387783      1.981035827472
 H        -4.711459630680     -1.989305480908      1.832499004723
 H        -6.072361333681     -1.767775138005      0.716046626149
 C        -4.256553485391      0.238683547419     -3.452281944955
 H        -5.106416167249     -0.422982548882     -3.650405379919
 H        -3.428809484670     -0.073111033698     -4.104580755690
 H        -4.537432521197      1.249877117058     -3.775474228705
 C        -1.942143492313      1.731977107558     -2.497379375542
 H        -2.536327434872      2.486268746295     -3.026862470964
 H        -1.480722045319      1.091322509956     -3.266788733326
 H        -1.160007450570      2.265548320952     -1.956845405847
 C        -3.286359902239      0.267655074131      0.770280745469
 C        -2.436379343113      4.443439528235     -0.260515811271
 C        -1.691046800932      4.985326276537     -1.349460519207
 C        -2.365292150975      5.477413064222     -2.470152036172
 H        -1.795111764402      5.909842503084     -3.288491139715
 C        -3.756499092274      5.455184875466     -2.552919856978
 H        -4.263335957146      5.856714654682     -3.426815633076
 C        -4.483402929490      4.911763067577     -1.500634288378
 H        -5.567543283777      4.876278533133     -1.566650390858
 C        -3.853068590953      4.394088730302     -0.361017664695
 C        -0.171666142916      5.096553818689     -1.328697317437
 H         0.172602445096      4.453099787863     -0.519228963802
 C        -4.728541937865      3.763436266478      0.711618275444
 H        -4.059207954625      3.265126078722      1.416269601530
 C         0.317704516214      6.529429081023     -1.051780438836
 H         1.415139756374      6.565385016349     -1.042430128075
 H        -0.034540428826      6.900344773131     -0.088126652399
 H        -0.037282580224      7.218881127068     -1.827289645940
 C         0.477247687367      4.615553637559     -2.642878007770
 H         1.570990539075      4.566056944368     -2.534907842448
 H         0.287051581929      5.312433632992     -3.465955790989
 H         0.093575962640      3.641748273691     -2.966096422949
 C        -5.668638299283      2.698187824448      0.119977147965
 H        -6.134032161789      2.116046261484      0.924606857148
 H        -5.130823566937      2.010163716184     -0.530158489590
 H        -6.477282175938      3.157699943633     -0.462283291197
 C        -5.578502544372      4.804134976039      1.465426159496
 H        -6.158644776798      4.318708228956      2.260611580712
 H        -6.288458861212      5.286565584393      0.781980237497
 H        -4.976517558209      5.593574539837      1.921524587087
 N        -1.789332348475      4.007327727288      0.930479945599
 C         0.255712336234      3.331358606643      2.005150592349
 C        -0.177229158321      4.749014906560      2.448379398922
 H         0.053752766690      4.943468142076      3.502074584843
 H         0.352974463622      5.502177504320      1.851708523016
 C        -1.687860028992      4.862284401704      2.145245625954
 C         1.703412378275      3.378127493793      1.466575275154
 H         2.046851859195      2.368212662633      1.223134578307
 H         1.799021195760      4.037034813835      0.593020472436
 H         2.382776074950      3.776457272560      2.232776510181
 C         0.291453906972      2.354854370970      3.204035629485
 H         0.539525571458      1.350558376280      2.853277582444
 H        -0.669790800665      2.302987705185      3.719295418696
 H         1.048189370096      2.670161321781      3.937274682152
 C        -2.102075530814      6.315978337178      1.912374845273
 H        -1.960923192806      6.882169044408      2.840509691825
 H        -3.151579608806      6.401399912097      1.622172462898
 H        -1.507245351603      6.791072056178      1.130854500020
 C        -2.526095401567      4.286336398287      3.310479656356
 H        -2.176050186570      4.686074115669      4.270298256859
 H        -2.451629270464      3.198001034810      3.342573847478
 H        -3.581754365530      4.546836347383      3.208946998720
 C        -0.840092032877      2.934681371037      0.973684281002
 N        -0.095572264985     -0.644702354679      0.466883323746
 B         1.056484655008     -1.573580347249      0.422560124152
 C         2.445239824385     -0.975303249768     -0.129339651579
 C         2.774825793005     -0.952162093044     -1.507512139487
 C         3.881560345782     -0.218257984171     -1.987865899681
 C         4.653367417031      0.512253307807     -1.075898024830
 H         5.511146405388      1.077593803857     -1.438391577705
 C         4.382207297772      0.486873798624      0.298518329429
 C         3.029352946165     -0.316859417452      2.257279346944
 H         2.967888352862      0.684794739796      2.697877680685
 H         3.842860432548     -0.844673826604      2.776354123504
 H         2.096825482682     -0.840331984684      2.467972351876
 C         5.273339141940      1.245483805198      1.252850769781
 H         5.742695557706      0.571169387783      1.981035827472
 H         4.711459630680      1.989305480908      1.832499004723
 H         6.072361333681      1.767775138005      0.716046626149
 C         4.256553485391     -0.238683547419     -3.452281944955
 H         5.106416167249      0.422982548882     -3.650405379919
 H         3.428809484670      0.073111033698     -4.104580755690
 H         4.537432521197     -1.249877117058     -3.775474228705
 C         1.942143492313     -1.731977107558     -2.497379375542
 H         2.536327434872     -2.486268746295     -3.026862470964
 H         1.480722045319     -1.091322509956     -3.266788733326
 H         1.160007450570     -2.265548320952     -1.956845405847
 C         3.286359902239     -0.267655074131      0.770280745469
 C         2.436379343113     -4.443439528235     -0.260515811271
 C         1.691046800932     -4.985326276537     -1.349460519207
 C         2.365292150975     -5.477413064222     -2.470152036172
 H         1.795111764402     -5.909842503084     -3.288491139715
 C         3.756499092274     -5.455184875466     -2.552919856978
 H         4.263335957145     -5.856714654682     -3.426815633076
 C         4.483402929490     -4.911763067577     -1.500634288378
 H         5.567543283777     -4.876278533133     -1.566650390858
 C         3.853068590953     -4.394088730302     -0.361017664695
 C         0.171666142916     -5.096553818689     -1.328697317437
 H        -0.172602445096     -4.453099787863     -0.519228963802
 C         4.728541937865     -3.763436266478      0.711618275444
 H         4.059207954625     -3.265126078722      1.416269601530
 C        -0.317704516214     -6.529429081023     -1.051780438836
 H        -1.415139756374     -6.565385016349     -1.042430128075
 H         0.034540428826     -6.900344773131     -0.088126652399
 H         0.037282580224     -7.218881127068     -1.827289645940
 C        -0.477247687367     -4.615553637559     -2.642878007770
 H        -1.570990539075     -4.566056944368     -2.534907842448
 H        -0.287051581929     -5.312433632992     -3.465955790989
 H        -0.093575962641     -3.641748273691     -2.966096422949
 C         5.668638299283     -2.698187824448      0.119977147965
 H         6.134032161789     -2.116046261484      0.924606857148
 H         5.130823566937     -2.010163716184     -0.530158489590
 H         6.477282175938     -3.157699943633     -0.462283291197
 C         5.578502544372     -4.804134976039      1.465426159496
 H         6.158644776798     -4.318708228956      2.260611580712
 H         6.288458861212     -5.286565584393      0.781980237497
 H         4.976517558209     -5.593574539837      1.921524587087
 N         1.789332348475     -4.007327727288      0.930479945599
 C        -0.255712336234     -3.331358606643      2.005150592349
 C         0.177229158321     -4.749014906560      2.448379398922
 H        -0.053752766690     -4.943468142076      3.502074584843
 H        -0.352974463622     -5.502177504320      1.851708523016
 C         1.687860028992     -4.862284401704      2.145245625954
 C        -1.703412378275     -3.378127493793      1.466575275154
 H        -2.046851859195     -2.368212662633      1.223134578307
 H        -1.799021195760     -4.037034813835      0.593020472436
 H        -2.382776074950     -3.776457272561      2.232776510181
 C        -0.291453906972     -2.354854370970      3.204035629485
 H        -0.539525571458     -1.350558376280      2.853277582444
 H         0.669790800665     -2.302987705185      3.719295418696
 H        -1.048189370096     -2.670161321781      3.937274682152
 C         2.102075530814     -6.315978337178      1.912374845273
 H         1.960923192806     -6.882169044408      2.840509691825
 H         3.151579608806     -6.401399912097      1.622172462898
 H         1.507245351603     -6.791072056178      1.130854500020
 C         2.526095401567     -4.286336398287      3.310479656356
 H         2.176050186570     -4.686074115669      4.270298256859
 H         2.451629270464     -3.198001034810      3.342573847478
 H         3.581754365530     -4.546836347383      3.208946998720
 C         0.840092032877     -2.934681371037      0.973684281002
 K        -1.608444720049     -1.929018777676     -1.314100837515
156
5_triplet|Charge: 0 |Mult: 3| E(UB3LYP-D3(BJ)/6-31+G(d))= -3808.48537054 A.U.
 N         0.072445191845      0.694930520275      0.492184915227
 K         1.682935400314      1.879443772828     -1.219961064079
 B        -1.058550209546      1.542195894460      0.422205934274
 C        -2.479771038652      0.948494079883     -0.068500536189
 C        -2.860335355364      0.922340088426     -1.432186484038
 C        -3.997835352178      0.205449774964     -1.864386839238
 C        -4.748323620078     -0.502768373135     -0.917728181824
 H        -5.630145584885     -1.053564571372     -1.242859664682
 C        -4.422475142436     -0.475587737189      0.445045195707
 C        -2.960119054924      0.301272866771      2.339616448886
 H        -2.953683034517     -0.698955617199      2.787434960708
 H        -3.701938239479      0.895138309133      2.894180536601
 H        -1.978471979376      0.744709208539      2.499451649531
 C        -5.285361640511     -1.217378717791      1.438232371307
 H        -5.693752817389     -0.538331811977      2.197898788862
 H        -4.716810320851     -1.985484422079      1.978751895328
 H        -6.127376741162     -1.708975455081      0.939435886000
 C        -4.429781753144      0.225429437579     -3.312882100115
 H        -5.313824986472     -0.401846012610     -3.468534150300
 H        -3.643102787042     -0.129352437686     -3.993477319983
 H        -4.679915835065      1.244250198892     -3.637393106792
 C        -2.044010334750      1.669248526616     -2.460693932979
 H        -2.615577623108      2.482617050521     -2.923625552175
 H        -1.692566603715      1.020217135488     -3.278170904297
 H        -1.177956985550      2.119561029088     -1.975936505353
 C        -3.294097835108      0.259470435937      0.867296433426
 C        -2.454437869040      4.437269346987     -0.332599934033
 C        -1.680970456433      4.927490964791     -1.425817933092
 C        -2.331247752470      5.397914320717     -2.569950110664
 H        -1.742263049323      5.792489549038     -3.393690357517
 C        -3.721076241052      5.397957686622     -2.672424348777
 H        -4.207828051855      5.780222261596     -3.566033712764
 C        -4.473253568653      4.899284265699     -1.615271886739
 H        -5.556647971784      4.880328879646     -1.696993662448
 C        -3.870446113509      4.410078153332     -0.449251488473
 C        -0.159050863342      5.006214055628     -1.390189177533
 H         0.165096465059      4.377947466201     -0.559249389870
 C        -4.775426849969      3.841051108185      0.633761124139
 H        -4.129812473974      3.369130220401      1.376703531286
 C         0.357010919575      6.435047144285     -1.143758234437
 H         1.454719882932      6.448769711283     -1.123722784331
 H         0.002920899869      6.836276588697     -0.192771847190
 H         0.024001465562      7.112447677786     -1.939377807474
 C         0.491104006532      4.473443188142     -2.683139831523
 H         1.584030542469      4.423550077695     -2.569686109575
 H         0.306903712996      5.138629680666     -3.533229294199
 H         0.104988300355      3.488505167525     -2.967313876474
 C        -5.713309651456      2.755322012265      0.079384273694
 H        -6.223583438028      2.241644068632      0.903221339116
 H        -5.163077891425      2.012432550525     -0.494424626505
 H        -6.486769296463      3.186302040158     -0.568655371653
 C        -5.629033588833      4.928515035455      1.314495013909
 H        -6.223084906750      4.492626481752      2.127743305976
 H        -6.326744031957      5.373909930668      0.594489824494
 H        -5.029439711591      5.740736499447      1.732532469523
 N        -1.826104369094      4.033942800454      0.882496735748
 C         0.154509962305      3.363807080296      2.058079137116
 C        -0.267325541423      4.799215561161      2.449758755204
 H        -0.080570043080      5.016944073993      3.507303568687
 H         0.305191744112      5.525701604991      1.858782527601
 C        -1.758082513735      4.932315972505      2.079076086970
 C         1.621897564014      3.375757425754      1.570940931945
 H         1.946302630764      2.353469172955      1.358795503795
 H         1.755341524815      4.012757615818      0.685422880725
 H         2.279023249717      3.783693059366      2.352135624966
 C         0.129006945030      2.401070098033      3.268454905281
 H         0.354923644341      1.388394321213      2.925588904252
 H        -0.843708286171      2.387731348514      3.765133441270
 H         0.880078271137      2.701187068154      4.012780853305
 C        -2.135326850402      6.383107555275      1.778435264210
 H        -2.028969227144      6.976959645788      2.693785382194
 H        -3.167627156309      6.476611538609      1.434358214985
 H        -1.493396008658      6.821884669497      1.012964035422
 C        -2.651068689903      4.407131554303      3.226910321355
 H        -2.320182654056      4.825884759134      4.185087230972
 H        -2.601420264659      3.318677700453      3.292379004661
 H        -3.695915644291      4.690327184120      3.087480317265
 C        -0.885912865388      2.975165151298      0.980016419018
 N        -0.072445191845     -0.694930520275      0.492184915227
 B         1.058550209546     -1.542195894460      0.422205934274
 C         2.479771038652     -0.948494079883     -0.068500536189
 C         2.860335355364     -0.922340088426     -1.432186484038
 C         3.997835352178     -0.205449774964     -1.864386839238
 C         4.748323620078      0.502768373135     -0.917728181824
 H         5.630145584885      1.053564571372     -1.242859664682
 C         4.422475142436      0.475587737189      0.445045195707
 C         2.960119054924     -0.301272866771      2.339616448886
 H         2.953683034517      0.698955617199      2.787434960708
 H         3.701938239479     -0.895138309133      2.894180536601
 H         1.978471979376     -0.744709208539      2.499451649531
 C         5.285361640511      1.217378717791      1.438232371307
 H         5.693752817389      0.538331811977      2.197898788862
 H         4.716810320851      1.985484422079      1.978751895328
 H         6.127376741162      1.708975455081      0.939435886000
 C         4.429781753144     -0.225429437579     -3.312882100115
 H         5.313824986472      0.401846012610     -3.468534150300
 H         3.643102787042      0.129352437686     -3.993477319983
 H         4.679915835065     -1.244250198892     -3.637393106792
 C         2.044010334750     -1.669248526616     -2.460693932979
 H         2.615577623107     -2.482617050521     -2.923625552175
 H         1.692566603715     -1.020217135488     -3.278170904297
 H         1.177956985550     -2.119561029088     -1.975936505353
 C         3.294097835108     -0.259470435937      0.867296433426
 C         2.454437869040     -4.437269346987     -0.332599934033
 C         1.680970456433     -4.927490964791     -1.425817933092
 C         2.331247752470     -5.397914320717     -2.569950110664
 H         1.742263049323     -5.792489549038     -3.393690357517
 C         3.721076241052     -5.397957686622     -2.672424348777
 H         4.207828051855     -5.780222261596     -3.566033712764
 C         4.473253568653     -4.899284265699     -1.615271886739
 H         5.556647971783     -4.880328879646     -1.696993662448
 C         3.870446113509     -4.410078153332     -0.449251488473
 C         0.159050863342     -5.006214055628     -1.390189177533
 H        -0.165096465059     -4.377947466201     -0.559249389870
 C         4.775426849969     -3.841051108185      0.633761124139
 H         4.129812473974     -3.369130220401      1.376703531286
 C        -0.357010919575     -6.435047144285     -1.143758234437
 H        -1.454719882932     -6.448769711283     -1.123722784331
 H        -0.002920899869     -6.836276588697     -0.192771847190
 H        -0.024001465562     -7.112447677786     -1.939377807474
 C        -0.491104006532     -4.473443188142     -2.683139831523
 H        -1.584030542469     -4.423550077695     -2.569686109575
 H        -0.306903712996     -5.138629680666     -3.533229294199
 H        -0.104988300355     -3.488505167525     -2.967313876474
 C         5.713309651456     -2.755322012265      0.079384273694
 H         6.223583438028     -2.241644068632      0.903221339116
 H         5.163077891425     -2.012432550525     -0.494424626505
 H         6.486769296463     -3.186302040158     -0.568655371653
 C         5.629033588833     -4.928515035455      1.314495013909
 H         6.223084906750     -4.492626481752      2.127743305976
 H         6.326744031957     -5.373909930668      0.594489824494
 H         5.029439711591     -5.740736499447      1.732532469523
 N         1.826104369094     -4.033942800454      0.882496735748
 C        -0.154509962305     -3.363807080296      2.058079137116
 C         0.267325541423     -4.799215561161      2.449758755204
 H         0.080570043080     -5.016944073993      3.507303568687
 H        -0.305191744112     -5.525701604991      1.858782527601
 C         1.758082513735     -4.932315972505      2.079076086970
 C        -1.621897564014     -3.375757425754      1.570940931945
 H        -1.946302630764     -2.353469172955      1.358795503795
 H        -1.755341524815     -4.012757615818      0.685422880725
 H        -2.279023249717     -3.783693059366      2.352135624966
 C        -0.129006945030     -2.401070098033      3.268454905281
 H        -0.354923644341     -1.388394321213      2.925588904252
 H         0.843708286170     -2.387731348514      3.765133441270
 H        -0.880078271137     -2.701187068154      4.012780853305
 C         2.135326850402     -6.383107555275      1.778435264210
 H         2.028969227144     -6.976959645788      2.693785382194
 H         3.167627156309     -6.476611538609      1.434358214985
 H         1.493396008658     -6.821884669497      1.012964035422
 C         2.651068689903     -4.407131554303      3.226910321355
 H         2.320182654056     -4.825884759134      4.185087230972
 H         2.601420264659     -3.318677700453      3.292379004661
 H         3.695915644291     -4.690327184120      3.087480317265
 C         0.885912865388     -2.975165151298      0.980016419018
 K        -1.682935400314     -1.879443772828     -1.219961064079
159
5_H2O_singlet|Charge: 0 |Mult: 1| E(RB3LYP-D3(BJ)/6-31+G(d))=  -3884.93847864 A.U.
N        0.5923488012     -0.5697769961      0.9662967068                 
K        0.6293789659     -3.1835821403      0.0841330514                 
B        1.9543788720     -0.0501371330      0.7047489825                 
C        2.0187732876      1.3414703827     -0.1143994419                 
C        1.8725682608      1.4016282320     -1.5236938244                 
C        1.7397946141      2.6360820389     -2.1938902657                 
C        1.7486045733      3.8177640455     -1.4424444691                 
H        1.6621128975      4.7738632641     -1.9567733089                 
C        1.9271477251      3.8033180105     -0.0557168487                 
C        2.2256223558      2.5694149712      2.1079829339                 
H        1.4470312554      3.1637684438      2.6034494955                 
H        3.1891665527      3.0099737247      2.3999902412                 
H        2.1848825160      1.5547576642      2.5035022933                 
C        1.9909688089      5.1063570095      0.7054926299                 
H        2.9488527305      5.2136466143      1.2308393837                 
H        1.2094334459      5.1810508170      1.4737564084                 
H        1.8819192983      5.9614648376      0.0302816000                 
C        1.6154128607      2.7122656072     -3.6986157648                 
H        1.5682665159      3.7538107521     -4.0332266582                 
H        0.7157898045      2.2025227229     -4.0689229047                 
H        2.4722800866      2.2384539823     -4.1935717127                 
C        1.8776767947      0.1258377654     -2.3294375153                 
H        2.8973031551     -0.1389311447     -2.6304484448                 
H        1.2745787005      0.1953153933     -3.2392353104                 
H        1.4892717360     -0.6956230410     -1.7239981347                 
C        2.0617110861      2.5630765290      0.6056778225                 
C        4.9353786258     -0.2911692679     -0.5082001713                 
C        4.8557596602     -1.4272575013     -1.3671237242                 
C        5.3843516885     -1.3572130924     -2.6587234096                 
H        5.3354925452     -2.2331281471     -3.3006776633                 
C        6.0023494391     -0.2026840351     -3.1325363150                 
H        6.4201598751     -0.1708186859     -4.1354525715                 
C        6.0782673710      0.9053512407     -2.2983663516                 
H        6.5511628790      1.8119201500     -2.6652746234                 
C        5.5512153384      0.8924214254     -0.9994407423                 
C        4.2744340436     -2.7606122053     -0.9204491586                 
H        3.7839577395     -2.5815295997      0.0325079002                 
C        5.6459565799      2.1836840989     -0.1972517045                 
H        5.0216129045      2.0582473302      0.6901332932                 
C        5.3613990504     -3.8306507224     -0.7154724940                 
H        4.9169066423     -4.7641239905     -0.3457183516                 
H        6.1132397402     -3.5094464065      0.0091751435                 
H        5.8786926849     -4.0533644069     -1.6563632866                 
C        3.2139822226     -3.3020184449     -1.8966754524                 
H        2.7806603590     -4.2362571837     -1.5088404287                 
H        3.6450361544     -3.5504307315     -2.8723325526                 
H        2.4174596562     -2.5739166870     -2.0759312630                 
C        5.0994293708      3.3794134162     -0.9973392261                 
H        4.9478675572      4.2404823515     -0.3356584119                 
H        4.1498467949      3.1402144753     -1.4704574912                 
H        5.8027801506      3.6892784488     -1.7801097628                 
C        7.0875783848      2.5242041767      0.2307103258                 
H        7.0985708242      3.4588602140      0.8059434606                 
H        7.7216114219      2.6703929789     -0.6524429587                 
H        7.5535251610      1.7501608146      0.8428941535                 
N        4.4973509481     -0.3704916995      0.8493309592                 
C        3.3068143197     -1.6492384447      2.5050116866                 
C        4.8371249865     -1.7660730410      2.6938497641                 
H        5.1162594232     -1.7998422729      3.7530116892                 
H        5.1905550566     -2.6975189571      2.2346143148                 
C        5.4833781012     -0.5860661342      1.9533928720                 
C        2.7595067224     -3.0959551254      2.4150432955                 
H        1.6752120866     -3.1357780440      2.5078159554                 
H        3.1007776126     -3.6105023673      1.5082065696                 
H        3.1520007969     -3.6756980312      3.2614819573                 
C        2.6411689506     -1.0059250575      3.7431983307                 
H        1.5692940193     -0.8782829798      3.5819705133                 
H        3.0701975889     -0.0270431952      3.9697141799                 
H        2.7765090326     -1.6459115393      4.6259583561                 
C        6.8831272778     -0.9674667388      1.4655298460                 
H        7.5223828706     -1.1563486003      2.3359205552                 
H        7.3497077966     -0.1839761967      0.8675358988                 
H        6.8627535849     -1.8738248344      0.8573086231                 
C        5.5756017821      0.6472637850      2.8779287392                 
H        6.0520905092      0.3722055119      3.8269654741                 
H        4.5827207893      1.0437508666      3.0956814667                 
H        6.1666261004      1.4480658498      2.4314662519                 
C        3.1691557430     -0.7349334515      1.2468394587                 
N       -0.4451485572      0.1914247475      0.7397220396                 
B       -1.8713663882     -0.2491129024      0.6014525225                 
C       -2.1035858523     -1.4761134748     -0.4308932334                 
C       -1.8157752218     -1.2888059684     -1.8112134338                 
C       -1.6737574314     -2.3834275079     -2.6874195095                 
C       -1.8815298610     -3.6771010917     -2.1895784187                 
H       -1.7717366500     -4.5283936579     -2.8601897719                 
C       -2.2923215392     -3.8941106533     -0.8708645980                 
C       -2.9820108368     -3.0480852948      1.3808324937                 
H       -2.3839263580     -3.7663103464      1.9520252505                 
H       -3.9947781663     -3.4656732065      1.3112623864                 
H       -3.0450003981     -2.1111531922      1.9342835845                 
C       -2.6151898105     -5.2963209432     -0.4080888856                 
H       -3.6793670814     -5.3999522560     -0.1587251378                 
H       -2.0617414556     -5.5772557784      0.4981722272                 
H       -2.3847205048     -6.0300936710     -1.1877380165                 
C       -1.3135557187     -2.1992976841     -4.1455687993                 
H       -1.1166249184     -3.1657731894     -4.6214265778                 
H       -0.4211103301     -1.5745802826     -4.2722517168                 
H       -2.1252831285     -1.7166703427     -4.7059859470                 
C       -1.7081720796      0.1176507828     -2.3577639585                 
H       -1.9563023253      0.1644178447     -3.4219231104                 
H       -0.6982840615      0.5259088373     -2.2397616163                 
H       -2.4185493167      0.7564416792     -1.8261484498                 
C       -2.4250498354     -2.7900566571      0.0021311184                 
C       -4.9659016783      0.6624006238     -0.3241599235                 
C       -4.8931408599      1.9086692327     -1.0182327933                 
C       -5.6227797294      2.0924200227     -2.1977610594                 
H       -5.5832725233      3.0535797312     -2.7027820690                 
C       -6.4338940346      1.0915774265     -2.7247016684                 
H       -7.0083853222      1.2647305380     -3.6310564673                 
C       -6.4877007731     -0.1309444679     -2.0705589978                 
H       -7.1014130879     -0.9275263270     -2.4824032360                 
C       -5.7613869569     -0.3696699117     -0.8964744359                 
C       -4.0913876150      3.1022608064     -0.5165315129                 
H       -3.4166227339      2.7138584676      0.2471339929                 
C       -5.8370635311     -1.7669254291     -0.3065366656                 
H       -5.1223342929     -1.7962262727      0.5153238104                 
C       -4.9635621700      4.1952384145      0.1282517189                 
H       -4.3406487018      5.0383970402      0.4549756124                 
H       -5.5061127183      3.8274281708      0.9998778532                 
H       -5.6989242550      4.5765400948     -0.5901061535                 
C       -3.2713374065      3.7618225268     -1.6475512531                 
H       -2.5727339654      4.5086568138     -1.2436875576                 
H       -3.9200469301      4.3066429224     -2.3400099256                 
H       -2.7219893548      3.0304816858     -2.2516922604                 
C       -5.4281812141     -2.8233286846     -1.3497005223                 
H       -5.3137475954     -3.8041355469     -0.8731384460                 
H       -4.4844813160     -2.5641599981     -1.8322858312                 
H       -6.1928361417     -2.9279996242     -2.1291690461                 
C       -7.2351658553     -2.1149223627      0.2368119433                 
H       -7.2293096099     -3.1138276253      0.6918823350                 
H       -7.9771696699     -2.1224072938     -0.5712866857                 
H       -7.5798468587     -1.4035510662      0.9918243424                 
N       -4.3620541686      0.4462896014      0.9553994982                 
C       -2.7870940849      1.3502548672      2.5643001825                 
C       -4.2458209399      1.6897832086      2.9507050095                 
H       -4.4068057961      1.6588937062      4.0349717259                 
H       -4.4915052756      2.7045758580      2.6159968957                 
C       -5.1522396580      0.6877992248      2.1973883175                 
C       -1.9457027682      2.6471916593      2.5061355691                 
H       -0.9044036431      2.4153318717      2.2535618382                 
H       -2.3554504698      3.3806916755      1.8000402169                 
H       -1.9307189039      3.1386935723      3.4879674476                 
C       -2.1031456774      0.4877093513      3.6521919214                 
H       -1.0740517917      0.2631511615      3.3582827300                 
H       -2.6240640911     -0.4602883224      3.8075965140                 
H       -2.0774025186      1.0165954026      4.6160518572                 
C       -6.5434989113      1.2770256582      1.9456247940                 
H       -7.0099424791      1.5136619686      2.9091244183                 
H       -7.1951234393      0.5748110059      1.4202451360                 
H       -6.5061534999      2.1907331098      1.3515878328                 
C       -5.3274716475     -0.6063795433      3.0197145013                 
H       -5.7340549540     -0.3735172967      4.0121003218                 
H       -4.3779405235     -1.1223241251      3.1572304753                 
H       -6.0153881538     -1.2979239721      2.5281737730                 
C       -2.9428910307      0.5681932957      1.2280907949                 
K       -0.8398877919      2.5477666703     -0.3669397240                 
O       -0.2841492713     -2.4921557920      2.6512843158                 
H       -1.1577303244     -2.2104105272      2.9566976557                 
H        0.0581247997     -1.7128898478      2.1007315551                 
159
5_H2O_triplet| Charge: 0 |Mult: 3| E(UB3LYP-D3(BJ)/6-31+G(d))=  -3884.93359029 A.U.
N        0.6274761187     -0.5035493032      1.2148870721                 
K        0.7150641650     -3.1199552380      0.3763810725                 
B        1.8946774222      0.0041430302      0.8053179414                 
C        1.9420522181      1.3687156692     -0.0711682903                 
C        1.7725854662      1.3827978156     -1.4792081402                 
C        1.5845141824      2.5949460464     -2.1792308452                 
C        1.6089192849      3.8001374967     -1.4667952092                 
H        1.4850827692      4.7379961780     -2.0065996506                 
C        1.8639055664      3.8327455656     -0.0912771962                 
C        2.2204846060      2.6628715768      2.1036957042                 
H        1.4534479948      3.2692262911      2.6069329632                 
H        3.1873341337      3.1165600265      2.3616133258                 
H        2.1882496176      1.6612929427      2.5306862482                 
C        1.9767777949      5.1613333249      0.6202242319                 
H        2.9644549596      5.2805653321      1.0844919130                 
H        1.2444987016      5.2721255960      1.4326023551                 
H        1.8321227864      5.9933909452     -0.0766982556                 
C        1.3918416551      2.6140328915     -3.6773934832                 
H        1.2949179546      3.6400874055     -4.0474639752                 
H        0.4940778308      2.0606642836     -3.9825595756                 
H        2.2409412951      2.1479685268     -4.1935203614                 
C        1.8134874406      0.0921205194     -2.2568973215                 
H        2.8037451750     -0.0611983419     -2.7006378852                 
H        1.0829667661      0.0685335275     -3.0693566416                 
H        1.6120118335     -0.7480863256     -1.5915720781                 
C        2.0181379310      2.6142757627      0.6053172941                 
C        4.8527645807     -0.3178060610     -0.6022995341                 
C        4.7043422909     -1.4995842938     -1.3884021303                 
C        5.1757175891     -1.5185945670     -2.7037290527                 
H        5.0796354497     -2.4287886735     -3.2893004803                 
C        5.7927464745     -0.4094391220     -3.2763914299                 
H        6.1656055821     -0.4490324650     -4.2965767548                 
C        5.9180225109      0.7491162050     -2.5200157814                 
H        6.3807317280      1.6246888239     -2.9668161166                 
C        5.4534297404      0.8262350094     -1.2005231654                 
C        4.1043826197     -2.7872961142     -0.8397903122                 
H        3.5902217725     -2.5161841468      0.0818119341                 
C        5.5871079467      2.1713758075     -0.4968479496                 
H        5.0196551446      2.1067339751      0.4334644297                 
C        5.1829854888     -3.8315334217     -0.5031573274                 
H        4.7271650107     -4.7356768049     -0.0781240415                 
H        5.9013000878     -3.4479526282      0.2245455140                 
H        5.7389848748     -4.1237299046     -1.4022533913                 
C        3.0721534067     -3.4196335882     -1.7928270870                 
H        2.6243137675     -4.3131566705     -1.3329666055                 
H        3.5319254310     -3.7645425082     -2.7247088176                 
H        2.2787208753     -2.7176963994     -2.0686632681                 
C        4.9753851795      3.3048024197     -1.3390668333                 
H        4.8768896162      4.2144286926     -0.7345371666                 
H        3.9900446444      3.0345497515     -1.7107403247                 
H        5.6104714909      3.5501401656     -2.1992379718                 
C        7.0485162696      2.5534437310     -0.1875637822                 
H        7.0832660139      3.5235667330      0.3246571569                 
H        7.6213794377      2.6496107982     -1.1181005025                 
H        7.5656886696      1.8259886753      0.4404457763                 
N        4.4964280419     -0.3046658003      0.7799901761                 
C        3.4359245519     -1.4456455414      2.6151239491                 
C        4.9765443739     -1.5263020542      2.7212458079                 
H        5.3208566149     -1.4552927012      3.7591944211                 
H        5.3172025404     -2.4934947744      2.3324259854                 
C        5.5571324392     -0.4142803335      1.8361001246                 
C        2.9164096062     -2.9055891705      2.6600234604                 
H        1.8372242611     -2.9597040543      2.7969124283                 
H        3.2330246486     -3.4781438866      1.7789598078                 
H        3.3570958755     -3.4138721501      3.5291278298                 
C        2.8205676232     -0.7226259909      3.8349087521                 
H        1.7471792662     -0.5818024793      3.6915065547                 
H        3.2766903092      0.2580454513      3.9946534921                 
H        2.9704586761     -1.3148218916      4.7478335506                 
C        6.9271456668     -0.8276581786      1.2929342597                 
H        7.6216953036     -0.9413601622      2.1336437157                 
H        7.3480544883     -0.0949866876      0.6039329718                 
H        6.8773832709     -1.7813979018      0.7632195661                 
C        5.6879049334      0.8925266364      2.6483425932                 
H        6.2166886985      0.6966994986      3.5892132560                 
H        4.7025278269      1.2956190985      2.8878107108                 
H        6.2465278900      1.6594484109      2.1110270893                 
C        3.2073524101     -0.6494814449      1.2994683335                 
N       -0.5737561758      0.1813663577      1.1959879632                 
B       -1.8444363802     -0.2315090997      0.7216976500                 
C       -1.9807851851     -1.4237795317     -0.3708339343                 
C       -1.6506854057     -1.1772451997     -1.7295100657                 
C       -1.4554649219     -2.2370922824     -2.6381265203                 
C       -1.6277030596     -3.5533829212     -2.1864028527                 
H       -1.4738646781     -4.3768822908     -2.8824158497                 
C       -2.0607954614     -3.8307642256     -0.8871392949                 
C       -2.8255006396     -3.0748354249      1.3771900612                 
H       -2.2154207294     -3.7919034623      1.9381797469                 
H       -3.8285423375     -3.5136267795      1.2850277648                 
H       -2.9122807433     -2.1628296168      1.9658627371                 
C       -2.3492973507     -5.2570745208     -0.4780058194                 
H       -3.4142680223     -5.4001075165     -0.2507435784                 
H       -1.8042889595     -5.5556631787      0.4281987069                 
H       -2.0837418657     -5.9565715888     -1.2775583121                 
C       -1.0897835369     -2.0063046078     -4.0888292919                 
H       -0.9273826818     -2.9603262344     -4.6012341333                 
H       -0.1748371211     -1.4123547492     -4.1962229117                 
H       -1.8850930545     -1.4747552145     -4.6271265148                 
C       -1.5584590260      0.2579912963     -2.1980189433                 
H       -1.4458108564      0.3432621999     -3.2810561376                 
H       -0.7061256211      0.7644032085     -1.7373151914                 
H       -2.4716630977      0.7929285377     -1.9195936569                 
C       -2.2592649873     -2.7595060080      0.0130137958                 
C       -4.8662194616      0.6200450737     -0.4828406427                 
C       -4.7588601378      1.9110150647     -1.0808902218                 
C       -5.3178736430      2.1362522418     -2.3433780221                 
H       -5.2525541039      3.1263235471     -2.7854604620                 
C       -5.9840449878      1.1323206371     -3.0390376557                 
H       -6.4229861048      1.3329757338     -4.0128406566                 
C       -6.0738010625     -0.1289430292     -2.4668519508                 
H       -6.5796820909     -0.9225604540     -3.0090975343                 
C       -5.5232529797     -0.4091178876     -1.2092561292                 
C       -4.0893230513      3.1020973541     -0.4045283522                 
H       -3.5385606358      2.7045536378      0.4499671771                 
C       -5.6518217155     -1.8350292128     -0.6995177324                 
H       -5.0511340975     -1.9071640675      0.2079351743                 
C       -5.0902263705      4.1425380850      0.1311749653                 
H       -4.5550470438      4.9961559511      0.5671203148                 
H       -5.7380129879      3.7285077734      0.9053959721                 
H       -5.7280619692      4.5205985971     -0.6762290562                 
C       -3.1160479999      3.8252631322     -1.3617277148                 
H       -2.5281509496      4.5849230396     -0.8273987653                 
H       -3.6607597026      4.3660024286     -2.1413539811                 
H       -2.4405534734      3.1348530740     -1.8790123639                 
C       -5.0984578279     -2.8416004857     -1.7236381460                 
H       -5.0194535122     -3.8368705496     -1.2713641765                 
H       -4.1115359843     -2.5471791672     -2.0794447510                 
H       -5.7629083413     -2.9304978698     -2.5917601033                 
C       -7.1102006576     -2.2127155226     -0.3747377619                 
H       -7.1557937721     -3.2235191654      0.0501560209                 
H       -7.7211129370     -2.2072736812     -1.2856777796                 
H       -7.5784073379     -1.5264861179      0.3352978612                 
N       -4.4246174564      0.3800071953      0.8591296013                 
C       -3.1252974989      1.0941218798      2.7534030602                 
C       -4.6286231973      1.3860851808      2.9671614153                 
H       -4.9381762640      1.2397464680      4.0081491725                 
H       -4.8412296183      2.4309515424      2.7076016192                 
C       -5.3977327809      0.4721758915      1.9959715603                 
C       -2.3293079886      2.4028755800      2.9710271342                 
H       -1.2552078248      2.2147248667      2.8700574028                 
H       -2.6512229736      3.2010217732      2.2877695675                 
H       -2.5021888808      2.7825653388      3.9869367231                 
C       -2.5661797035      0.1129378751      3.8102020979                 
H       -1.5011052179     -0.0439913252      3.6222260872                 
H       -3.0721979528     -0.8553858048      3.7858248884                 
H       -2.6867911645      0.5238380293      4.8218809099                 
C       -6.7495601987      1.0731397654      1.6040501878                 
H       -7.3678353969      1.1730372038      2.5036330318                 
H       -7.2885373985      0.4416318095      0.8940432530                 
H       -6.6474406394      2.0593948933      1.1509977774                 
C       -5.6520694233     -0.9057366193      2.6439927725                 
H       -6.1618757295     -0.7751307418      3.6065155303                 
H       -4.7208260974     -1.4408036970      2.8237455069                 
H       -6.2837900619     -1.5360586796      2.0168353242                 
C       -3.0769086089      0.5000720740      1.3199413689                 
K       -0.9141802397      2.6454084326      0.3004533349                 
O       -0.1606087224     -2.4336239085      2.8882131501                 
H       -1.0335959348     -2.1749632585      3.2129611699                 
H        0.1815929408     -1.6172638644      2.3677647516                 
159
TS5-6_singlet| Charge: 0 |Mult: 1| E(RB3LYP-D3(BJ)/6-31+G(d))=  -3884.93391727 A.U.
N       -0.5604264560      0.6330474393      0.9191831498                 
K       -0.9021197725      3.2673802829     -0.3826980863                 
B       -1.9412989185      0.1331219072      0.6904291085                 
C       -2.0050550987     -1.2611697151     -0.1222456973                 
C       -1.9302242555     -1.3178182623     -1.5357635839                 
C       -1.7936158521     -2.5480907014     -2.2138102791                 
C       -1.7345770062     -3.7293175998     -1.4663260831                 
H       -1.6456468555     -4.6825473814     -1.9856148797                 
C       -1.8522288744     -3.7194221818     -0.0718075263                 
C       -2.1041042501     -2.4925332435      2.1030667665                 
H       -1.3304199772     -3.1107456813      2.5731731772                 
H       -3.0716874132     -2.9056619853      2.4200026067                 
H       -2.0249053984     -1.4804415464      2.5009038057                 
C       -1.8450755786     -5.0237162727      0.6897165291                 
H       -2.7674538792     -5.1507642008      1.2708062226                 
H       -1.0172215198     -5.0813624671      1.4094087721                 
H       -1.7584395010     -5.8761806807      0.0080140654                 
C       -1.7393794323     -2.6061262008     -3.7220490016                 
H       -1.6402907937     -3.6386669881     -4.0726365011                 
H       -0.8976924484     -2.0304281880     -4.1300070364                 
H       -2.6501159243     -2.1850970656     -4.1672172854                 
C       -2.0169613107     -0.0532532546     -2.3536548604                 
H       -2.9740649923      0.0060018438     -2.8851795623                 
H       -1.2209226716      0.0229722136     -3.1039011022                 
H       -1.9590058970      0.8113824075     -1.6913194789                 
C       -1.9886118589     -2.4845118114      0.5969076311                 
C       -4.9842293605      0.2201584121     -0.4618069340                 
C       -4.9725832285      1.3166465105     -1.3780626956                 
C       -5.5819730228      1.1838083148     -2.6281424334                 
H       -5.5872825752      2.0298032139     -3.3094233644                 
C       -6.2193605142      0.0069730749     -3.0116944449                 
H       -6.7064515712     -0.0690262815     -3.9803578915                 
C       -6.2165381476     -1.0668331955     -2.1320661961                 
H       -6.6934266680     -1.9956374748     -2.4318510802                 
C       -5.5991965238     -0.9970649483     -0.8756920489                 
C       -4.3880799504      2.6781664333     -1.0275170752                 
H       -3.7101169128      2.5136628238     -0.1903676790                 
C       -5.5827400122     -2.2805676561     -0.0532621861                 
H       -4.8956228386     -2.1216192908      0.7798945062                 
C       -5.4764532882      3.6719734704     -0.5852139049                 
H       -5.0344122724      4.6420670977     -0.3226965697                 
H       -6.0211718491      3.3088971983      0.2878634545                 
H       -6.2014148980      3.8362078610     -1.3915668005                 
C       -3.5817942444      3.3109094052     -2.1783658521                 
H       -3.1121264052      4.2473709952     -1.8422669653                 
H       -4.2199168953      3.5900787782     -3.0229356664                 
H       -2.8125399414      2.6359832944     -2.5688413643                 
C       -5.0487414492     -3.4609403620     -0.8863158317                 
H       -4.7952026949     -4.3024863731     -0.2310767736                 
H       -4.1588752936     -3.1828726618     -1.4461921286                 
H       -5.8026221383     -3.8179244339     -1.5985673986                 
C       -6.9685974405     -2.6890312563      0.4861266522                 
H       -6.8901386112     -3.6311215243      1.0437911952                 
H       -7.6653871373     -2.8534511394     -0.3449204349                 
H       -7.4178631752     -1.9479528033      1.1484387928                 
N       -4.4892334173      0.3697498349      0.8687613991                 
C       -3.3221840706      1.7624007046      2.4480218943                 
C       -4.8404819703      1.7251092375      2.7493801704                 
H       -5.0406946271      1.7013950870      3.8264090601                 
H       -5.3127720043      2.6316267319      2.3548952677                 
C       -5.4319138185      0.5062357110      2.0261259562                 
C       -2.9522842331      3.2520729378      2.2405581655                 
H       -1.8715574159      3.3850947898      2.1571688970                 
H       -3.4752484300      3.6837307878      1.3796496345                 
H       -3.2834068538      3.8249473192      3.1186557005                 
C       -2.5006113453      1.2553266674      3.6536793698                 
H       -1.4360294284      1.2350607255      3.4114774804                 
H       -2.7989217829      0.2448809405      3.9475101265                 
H       -2.6429788636      1.9156732582      4.5200923227                 
C       -6.8781513716      0.7856728144      1.6096379816                 
H       -7.4834179653      0.9375991781      2.5109604481                 
H       -7.3219700737     -0.0290865515      1.0379135922                 
H       -6.9504207325      1.6874574960      0.9977548260                 
C       -5.3743384386     -0.7180583290      2.9646017428                 
H       -5.8704883744     -0.4808033866      3.9136973592                 
H       -4.3382672562     -0.9843679709      3.1802939125                 
H       -5.8691750624     -1.5931584297      2.5442273479                 
C       -3.1665306642      0.8072925503      1.2247211479                 
N        0.4763558628     -0.1574755567      0.7620341139                 
B        1.8921722920      0.2419437250      0.6071980852                 
C        2.2144136152      1.5320282966     -0.3112603808                 
C        1.9879625585      1.4716510240     -1.7138198450                 
C        1.9788744268      2.6388297439     -2.5066831405                 
C        2.2332050895      3.8714214079     -1.8869313844                 
H        2.2297329938      4.7786236470     -2.4907783226                 
C        2.5542860277      3.9582055017     -0.5280575725                 
C        2.9844104332      2.8982382112      1.6998511331                 
H        2.4447721588      3.6994416569      2.2119067070                 
H        4.0565332364      3.1277712912      1.7768609957                 
H        2.7998305919      1.9606442084      2.2232701684                 
C        2.8854639475      5.3005753163      0.0796853090                 
H        3.8956460822      5.3111272157      0.5092701729                 
H        2.1970660327      5.5554877564      0.8963054220                 
H        2.8344247105      6.0964799043     -0.6713554399                 
C        1.7192677350      2.6008394506     -3.9984979539                 
H        1.6468218247      3.6161921811     -4.4030364563                 
H        0.7884180058      2.0753916875     -4.2476462467                 
H        2.5273002443      2.0907952105     -4.5398367763                 
C        1.7834256560      0.1226336313     -2.3726647473                 
H        1.9678606986      0.1525691691     -3.4496476145                 
H        0.7599919026     -0.2456884538     -2.2283778133                 
H        2.4853054555     -0.5976000118     -1.9415557864                 
C        2.5663583484      2.7829296349      0.2564399202                 
C        4.9763912565     -0.7166872097     -0.3195701944                 
C        4.8842906781     -1.9093103097     -1.0995728178                 
C        5.6317138282     -2.0290285196     -2.2761235254                 
H        5.5758502837     -2.9495087039     -2.8505064640                 
C        6.4793882988     -1.0156109002     -2.7133859018                 
H        7.0657897779     -1.1381436714     -3.6203453438                 
C        6.5567183401      0.1531558133     -1.9696418561                 
H        7.2021383182      0.9577467748     -2.3105925783                 
C        5.8150999781      0.3290543877     -0.7937367183                 
C        4.0435648864     -3.1146087437     -0.6975970625                 
H        3.3675801989     -2.7691404622      0.0854103947                 
C        5.9303246639      1.6738191864     -0.0973982752                 
H        5.1918722316      1.6787791167      0.7041485674                 
C        4.8756130185     -4.2750001892     -0.1209945404                 
H        4.2263999934     -5.1270518389      0.1197499293                 
H        5.3995768576     -3.9902026726      0.7921251514                 
H        5.6232402724     -4.6136847205     -0.8477958744                 
C        3.2257912671     -3.6676779114     -1.8862729027                 
H        2.4930165252     -4.4140822579     -1.5478828691                 
H        3.8714870206     -4.1870038351     -2.6007936345                 
H        2.7154724740     -2.8787864190     -2.4511832412                 
C        5.6005366651      2.8222208469     -1.0680345759                 
H        5.4976618641      3.7651459607     -0.5192449178                 
H        4.6694268823      2.6359661385     -1.6042373366                 
H        6.4003475334      2.9590156953     -1.8063594024                 
C        7.3274506562      1.9172250650      0.5037864318                 
H        7.3491326869      2.8762489402      1.0369436686                 
H        8.0878583545      1.9588133717     -0.2858645575                 
H        7.6272600782      1.1350585418      1.2058077565                 
N        4.3456796530     -0.5927728521      0.9599899146                 
C        2.7114473246     -1.5056828071      2.4850366388                 
C        4.1451645185     -1.9244987328      2.8834026858                 
H        4.2822203042     -1.9563432942      3.9705079934                 
H        4.3594633646     -2.9292047459      2.4991087784                 
C        5.1038623623     -0.9212816073      2.2042923391                 
C        1.8249103815     -2.7618684403      2.3290059184                 
H        0.8050439864     -2.4747258590      2.0535301176                 
H        2.2336407187     -3.4733226959      1.5996026809                 
H        1.7578352865     -3.3009188517      3.2831686447                 
C        2.0354706012     -0.6699452779      3.5987893314                 
H        1.0267885463     -0.3829770203      3.2887712767                 
H        2.5874206544      0.2466400721      3.8165346134                 
H        1.9635898099     -1.2505867054      4.5297874154                 
C        6.4777489607     -1.5462918925      1.9478511113                 
H        6.9216142303     -1.8340449009      2.9080112834                 
H        7.1599133637     -0.8474909624      1.4583844984                 
H        6.4187244290     -2.4359066202      1.3201031701                 
C        5.3007728581      0.3252679724      3.0925263482                 
H        5.6428824837      0.0268293512      4.0915211528                 
H        4.3731591481      0.8848055599      3.2022876815                 
H        6.0483875387      0.9999595529      2.6709335334                 
C        2.9283580095     -0.6702883171      1.1903694824                 
K        0.8494556387     -2.4144249678     -0.5588184187                 
O        0.0408960035      2.8585863174      1.8918263900                 
H        0.4489009792      2.7691384725      2.7622118921                 
H       -0.2511764792      1.7516067120      1.4737570858                 
159
TS5-6_triplet| Charge: 0 |Mult: 3| E(UB3LYP-D3(BJ)/6-31+G(d))=  -3884.93164307 A.U.
N        0.6133086955     -0.5026080684      1.2027876522                 
K        0.7672660308     -3.1799329131      0.2874398587                 
B        1.8926502819     -0.0138278261      0.8071119739                 
C        1.9330008430      1.3420064974     -0.0765698264                 
C        1.7695372996      1.3405132863     -1.4846241631                 
C        1.5799196066      2.5452957514     -2.1966926876                 
C        1.5961202662      3.7568593102     -1.4949197555                 
H        1.4724789693      4.6892750864     -2.0441606329                 
C        1.8444321679      3.8034901095     -0.1184227741                 
C        2.1878142424      2.6533685861      2.0896295284                 
H        1.4133159996      3.2603142219      2.5801041339                 
H        3.1504741418      3.1123491359      2.3533379045                 
H        2.1539478694      1.6555288959      2.5256419300                 
C        1.9464877074      5.1388727423      0.5817791532                 
H        2.9301365053      5.2665333941      1.0522500982                 
H        1.2080959982      5.2539861156      1.3880993510                 
H        1.8035061054      5.9640552658     -0.1235838769                 
C        1.3922021836      2.5483660693     -3.6953811797                 
H        1.2923851748      3.5700288623     -4.0765870206                 
H        0.4977894850      1.9879295378     -3.9974979307                 
H        2.2448693141      2.0802796286     -4.2038021846                 
C        1.8121453202      0.0421925913     -2.2496507953                 
H        2.7943411721     -0.1021901891     -2.7141541348                 
H        1.0631785971     -0.0010112625     -3.0447040324                 
H        1.6373451181     -0.7938673457     -1.5717412363                 
C        1.9993114199      2.5924423820      0.5901580128                 
C        4.8618500348     -0.2875293029     -0.5889821387                 
C        4.7388658755     -1.4679513238     -1.3821541720                 
C        5.2314486594     -1.4761676044     -2.6899217981                 
H        5.1554808208     -2.3848092954     -3.2803517339                 
C        5.8453385926     -0.3586928465     -3.2487196688                 
H        6.2357864394     -0.3907772236     -4.2625487394                 
C        5.9435535649      0.7985014881     -2.4870278532                 
H        6.4023593064      1.6810924784     -2.9236436121                 
C        5.4561376990      0.8663262208     -1.1752091957                 
C        4.1469731986     -2.7664477652     -0.8497805111                 
H        3.5933698583     -2.5044529178      0.0517117065                 
C        5.5584284471      2.2151119757     -0.4727359483                 
H        4.9719656946      2.1472674993      0.4454248083                 
C        5.2366082642     -3.7832892881     -0.4677437678                 
H        4.7868085368     -4.6990418826     -0.0620640001                 
H        5.9131022212     -3.3823556362      0.2896868198                 
H        5.8365606010     -4.0592782321     -1.3433973338                 
C        3.1668922034     -3.4290704424     -1.8369224448                 
H        2.7198389585     -4.3268998948     -1.3853684050                 
H        3.6705207096     -3.7750828186     -2.7453057651                 
H        2.3704409118     -2.7471349667     -2.1519619838                 
C        4.9508712305      3.3371434870     -1.3337342405                 
H        4.8169961544      4.2445097022     -0.7328655275                 
H        3.9827978324      3.0485641843     -1.7357065932                 
H        5.6074792584      3.5947602925     -2.1738153885                 
C        7.0075818725      2.6205114758     -0.1357054620                 
H        7.0169466686      3.5960744565      0.3671489252                 
H        7.5984657471      2.7163299686     -1.0548810244                 
H        7.5222293563      1.9077350709      0.5105218797                 
N        4.4928556565     -0.2890634718      0.7911845548                 
C        3.4479576924     -1.4589868979      2.6163549158                 
C        4.9891301870     -1.4923330420      2.7423510248                 
H        5.3167605187     -1.4000312863      3.7838705258                 
H        5.3629315476     -2.4533777391      2.3701692058                 
C        5.5499901873     -0.3722193007      1.8563247007                 
C        2.9708062768     -2.9338405076      2.6357877793                 
H        1.8874705260     -3.0081527413      2.7432004336                 
H        3.3286537224     -3.4878279618      1.7585038437                 
H        3.4081109608     -3.4343668130      3.5113926885                 
C        2.7913115162     -0.7675243010      3.8324356477                 
H        1.7119395038     -0.6890791298      3.6874192164                 
H        3.1943817634      0.2363378830      3.9935821411                 
H        2.9714487984     -1.3517633186      4.7448821441                 
C        6.9320974425     -0.7561601675      1.3223864375                 
H        7.6223565105     -0.8558987998      2.1683003883                 
H        7.3436793570     -0.0158569230      0.6361450204                 
H        6.9056696448     -1.7109759038      0.7928631843                 
C        5.6420242641      0.9368602086      2.6693548231                 
H        6.1896356250      0.7563263556      3.6023911655                 
H        4.6450668552      1.2997124906      2.9246700889                 
H        6.1635765580      1.7274270866      2.1299695431                 
C        3.2102952598     -0.6595189946      1.3045367663                 
N       -0.5758825686      0.2296242345      1.1554249639                 
B       -1.8413238763     -0.2177731178      0.7151285817                 
C       -1.9875120487     -1.4317849880     -0.3486541887                 
C       -1.6748414245     -1.2005254726     -1.7139781008                 
C       -1.4944523650     -2.2714397621     -2.6129356584                 
C       -1.6634345705     -3.5814630747     -2.1420881457                 
H       -1.5228261166     -4.4140071359     -2.8303208142                 
C       -2.0773362127     -3.8420162952     -0.8326539977                 
C       -2.8001684080     -3.0578021525      1.4358258328                 
H       -2.1752332077     -3.7678279472      1.9867707720                 
H       -3.8091018433     -3.4891583609      1.3689727012                 
H       -2.8599898065     -2.1427739752      2.0217720131                 
C       -2.3575874726     -5.2628289790     -0.3999369689                 
H       -3.4178419529     -5.4026139115     -0.1497986411                 
H       -1.7951406604     -5.5474054742      0.4998468863                 
H       -2.1077728611     -5.9729408920     -1.1954079850                 
C       -1.1473805125     -2.0586279886     -4.0710493028                 
H       -0.9937785673     -3.0191760264     -4.5739904290                 
H       -0.2323819701     -1.4681766210     -4.1983416949                 
H       -1.9482651554     -1.5318313210     -4.6058651165                 
C       -1.5819137738      0.2293241514     -2.2009563160                 
H       -1.4771812962      0.3007222543     -3.2858202565                 
H       -0.7252759992      0.7388160300     -1.7514645697                 
H       -2.4918372221      0.7711054072     -1.9236533298                 
C       -2.2612417500     -2.7605988224      0.0580589902                 
C       -4.8861828411      0.6176629084     -0.4682396132                 
C       -4.7927645321      1.9026369035     -1.0807509370                 
C       -5.3669843571      2.1099810911     -2.3395786144                 
H       -5.3126535215      3.0951773037     -2.7937576431                 
C       -6.0333414432      1.0936499067     -3.0165453436                 
H       -6.4835230249      1.2802425952     -3.9880043117                 
C       -6.1090532606     -0.1616215162     -2.4294201830                 
H       -6.6153866296     -0.9644582182     -2.9572913554                 
C       -5.5444592801     -0.4241079221     -1.1742093736                 
C       -4.1216075706      3.1056409575     -0.4266697182                 
H       -3.5609168171      2.7236747154      0.4287396144                 
C       -5.6629946572     -1.8437631451     -0.6451614592                 
H       -5.0531618834     -1.9045883609      0.2569907122                 
C       -5.1211779508      4.1501586549      0.1037075968                 
H       -4.5848501349      5.0137693288      0.5179037716                 
H       -5.7565785882      3.7463691235      0.8934305081                 
H       -5.7713614181      4.5109764198     -0.7016877611                 
C       -3.1607146521      3.8183867760     -1.4041757069                 
H       -2.5697694512      4.5872084078     -0.8866219131                 
H       -3.7154364085      4.3463792094     -2.1854275579                 
H       -2.4887871981      3.1225886514     -1.9190545629                 
C       -5.1170449815     -2.8618266652     -1.6616845180                 
H       -5.0309066109     -3.8506056404     -1.1970476459                 
H       -4.1341742276     -2.5697969842     -2.0302076323                 
H       -5.7895495562     -2.9633478786     -2.5222150736                 
C       -7.1179562787     -2.2195868146     -0.3026717415                 
H       -7.1569767477     -3.2217178673      0.1426641359                 
H       -7.7349008608     -2.2344307909     -1.2094129244                 
H       -7.5839826432     -1.5205666093      0.3963251820                 
N       -4.4276289933      0.4001223153      0.8725650931                 
C       -3.1066491883      1.1121460630      2.7481225437                 
C       -4.6059506898      1.4087524865      2.9812130016                 
H       -4.9027333081      1.2646010959      4.0260522958                 
H       -4.8193074470      2.4537497242      2.7220399335                 
C       -5.3887341754      0.4945867601      2.0217500628                 
C       -2.3023156223      2.4177472640      2.9490485737                 
H       -1.2315293567      2.2239324707      2.8267622351                 
H       -2.6349806359      3.2157360323      2.2701850088                 
H       -2.4553215763      2.7990978772      3.9674224193                 
C       -2.5340067717      0.1263409040      3.7937469305                 
H       -1.4788822411     -0.0547210075      3.5733420885                 
H       -3.0560356638     -0.8329358798      3.7915844690                 
H       -2.6173003279      0.5478864167      4.8047865334                 
C       -6.7439574821      1.0952520912      1.6425608263                 
H       -7.3546210483      1.1920971455      2.5476147435                 
H       -7.2882168229      0.4645360173      0.9357187628                 
H       -6.6466916949      2.0828873715      1.1915397473                 
C       -5.6356908066     -0.8824088052      2.6743125627                 
H       -6.1212802704     -0.7481657393      3.6486778461                 
H       -4.7042087583     -1.4239339086      2.8307906865                 
H       -6.2873031106     -1.5079386472      2.0632815200                 
C       -3.0790108712      0.5257391736      1.3120157813                 
K       -0.9376796395      2.6682585056      0.2475575887                 
O       -0.0332701045     -2.4614683771      2.6282016959                 
H       -0.7808333406     -2.1999390363      3.1811242339                 
H        0.3169048897     -1.5000448843      2.0411833550                 
156
6_singlet| Charge: 0 |Mult: 1| E(RB3LYP-D3(BJ)/6-31+G(d))=  -3209.18203738 A.U.
 N         0.586698100434     -0.644719835100      0.548799954778
 K         0.451628879983     -2.307673974821     -1.509636848595
 B         1.934168413436     -0.120565447999      0.555226813903
 C         2.091530529095      1.470375778895      0.382916124785
 C         1.969710961349      2.088931660091     -0.883585444462
 C         1.871991771682      3.487604364618     -1.005978358911
 C         1.876663678993      4.265836341959      0.153102401325
 H         1.785177550842      5.347360407832      0.064868130029
 C         1.995695057863      3.695546862318      1.420672878834
 C         2.264624092729      1.700444917457      2.915440922348
 H         1.463847514537      2.024777713076      3.592087255086
 H         3.212149649727      2.013152711507      3.377947833516
 H         2.253691460857      0.611410541236      2.873885209912
 C         2.000549277918      4.578680201223      2.643953642628
 H         2.920450104455      4.454763244569      3.231037111288
 H         1.164735683516      4.343872242408      3.316462621457
 H         1.920026841679      5.634634384020      2.365785608023
 C         1.742418119793      4.143874536597     -2.359221739446
 H         1.685120439848      5.233135129293     -2.263454590806
 H         0.840618831377      3.807306744601     -2.888568741987
 H         2.596255969675      3.907653612597     -3.008150794565
 C         1.925524612502      1.248134526472     -2.135939888702
 H         2.758029743144      1.476436194129     -2.813374868127
 H         0.993202450586      1.398155853086     -2.699074479466
 H         2.010831232050      0.194649424910     -1.864808619920
 C         2.112687723356      2.295998536812      1.534653414859
 C         4.939496026081     -0.231088188684     -0.504142164772
 C         4.837394895644     -0.874176822255     -1.771774891993
 C         5.443068600992     -0.286564400608     -2.885921070881
 H         5.383304386742     -0.784353653547     -3.850123126657
 C         6.145726750943      0.912118154387     -2.786627792725
 H         6.618761666395      1.346987067524     -3.663290049119
 C         6.228638072550      1.544334947020     -1.552897809621
 H         6.759315659646      2.488771555030     -1.474209549440
 C         5.629724416055      1.002862239644     -0.407364172154
 C         4.133827780524     -2.211563981836     -1.975875649897
 H         3.549448539901     -2.403376703678     -1.076014289875
 C         5.730644668022      1.793956320588      0.886869718014
 H         5.058446737123      1.322924709884      1.607364011437
 C         5.117146766372     -3.379779728162     -2.173888785913
 H         4.570067320537     -4.320034599156     -2.322665821451
 H         5.775300110657     -3.511572340784     -1.313642028725
 H         5.747829205885     -3.213001005079     -3.055090164157
 C         3.171081949003     -2.189053274325     -3.180509196239
 H         2.586750582353     -3.120738173308     -3.219968612676
 H         3.713726387821     -2.135706874895     -4.129872220421
 H         2.498886732173     -1.325572378150     -3.157254678096
 C         5.269909043576      3.249654901787      0.693746026354
 H         5.133638139642      3.734632299910      1.667534317778
 H         4.325913866730      3.301359419404      0.153688247215
 H         6.015328322725      3.832800369962      0.138862058972
 C         7.163972587970      1.798037531294      1.453088808871
 H         7.192128277087      2.323131136650      2.416184817882
 H         7.843176082615      2.320756428019      0.768464275233
 H         7.564680128634      0.792275423005      1.603623600722
 N         4.402971780039     -0.857462169746      0.665741383991
 C         2.887089193941     -2.429955297163      1.637626345814
 C         4.350687753022     -2.916220794440      1.765044188890
 H         4.534854771345     -3.441653146066      2.708493443209
 H         4.581474006087     -3.612511328329      0.948654796170
 C         5.238631346495     -1.663356107924      1.606901014882
 C         2.029971948834     -3.517020620658      0.952531983991
 H         0.980042534037     -3.210636079418      0.927649950677
 H         2.391263794524     -3.743093831427     -0.059913438175
 H         2.085112656727     -4.455018150732      1.521000679147
 C         2.237065196551     -2.200414128597      3.021646844945
 H         1.241012693402     -1.772533412296      2.888282934178
 H         2.816646338850     -1.517243276392      3.645115812093
 H         2.145550056282     -3.151734362736      3.564385192937
 C         6.621646662198     -2.007440882324      1.055380368251
 H         7.160243775523     -2.613736941754      1.792736084640
 H         7.214787604346     -1.111506448697      0.857335806089
 H         6.563099306094     -2.575638507189      0.126551274272
 C         5.411289025816     -0.936030645107      2.959998783835
 H         5.703629829109     -1.650573426276      3.739071467183
 H         4.484793112939     -0.449427216924      3.268330617397
 H         6.187206314522     -0.170777220618      2.905033045076
 C         3.029220480384     -1.106153324085      0.843825679506
 N        -0.438044622123      0.193812887422      0.485190328074
 B        -1.866717329587     -0.111101711460      0.419007639496
 C        -2.181576091014     -1.662947303735      0.168682980571
 C        -2.450498327378     -2.203472417577     -1.112004233508
 C        -2.535633469965     -3.599688683289     -1.310613385649
 C        -2.298258876017     -4.450494260990     -0.226934998285
 H        -2.347979379442     -5.528229428774     -0.376788421628
 C        -2.041362235110     -3.951755398780      1.054826369185
 C        -1.790673326236     -2.036422733798      2.655853144367
 H        -0.865216181757     -2.428635808569      3.092773929829
 H        -2.611317310817     -2.343309597944      3.319953977923
 H        -1.738367220395     -0.947090750862      2.664814004459
 C        -1.820938228557     -4.908077422091      2.202020855468
 H        -2.572353990453     -4.770206754501      2.990380887050
 H        -0.840805390225     -4.756883862941      2.672719207831
 H        -1.876167823912     -5.948166735686      1.864179947848
 C        -2.890279794309     -4.174889735776     -2.662927110072
 H        -2.931245025177     -5.268328207470     -2.625427234838
 H        -2.171402076184     -3.896172166424     -3.447185166923
 H        -3.868110907044     -3.810539610531     -3.003045534519
 C        -2.607351460643     -1.297880260696     -2.310133063379
 H        -3.632279416286     -1.310576088965     -2.694187392733
 H        -1.965517181060     -1.598512906133     -3.155333406616
 H        -2.370769457119     -0.268441874582     -2.046589143982
 C        -2.012460162068     -2.557365475636      1.256534962822
 C        -4.908343204086      0.384225899311     -0.395809679516
 C        -4.904005750949      1.079491838889     -1.635566588266
 C        -5.592514980217      0.535341062006     -2.724100770558
 H        -5.589370967846      1.063400497000     -3.674020979119
 C        -6.296286152449     -0.661876190439     -2.611449068168
 H        -6.830229185522     -1.067758798336     -3.467254101685
 C        -6.322094476649     -1.323434630362     -1.387898679676
 H        -6.880819561509     -2.250595866425     -1.295744077707
 C        -5.640844808942     -0.821870785133     -0.270689927632
 C        -4.223882203265      2.429852112295     -1.812780184863
 H        -3.945352996216      2.780968473262     -0.821529383220
 C        -5.741980007292     -1.579512548656      1.043209572313
 H        -4.980172806769     -1.166898895103      1.709524135028
 C        -5.174623184303      3.479133721832     -2.419012604112
 H        -4.712103374029      4.472799143119     -2.375333102291
 H        -6.127262700872      3.519921645138     -1.879820436538
 H        -5.397816030461      3.267635356337     -3.471231474721
 C        -2.933111644415      2.343035213551     -2.646369293489
 H        -2.521504413194      3.345843021360     -2.816474335799
 H        -3.125258710874      1.886121706264     -3.625104619465
 H        -2.173476183992      1.754234785458     -2.125816395451
 C        -5.469228149583     -3.084408231839      0.888486074158
 H        -5.375239690708     -3.551471993773      1.876538091792
 H        -4.550387495173     -3.270286944775      0.335738368483
 H        -6.291039141058     -3.590378646993      0.366559302644
 C        -7.132054082171     -1.388878036940      1.682487409448
 H        -7.170071833425     -1.864006972671      2.671060683296
 H        -7.904302889462     -1.853120146770      1.056586752192
 H        -7.398618205366     -0.335375599921      1.800377715109
 N        -4.203232188225      0.929292426816      0.722133420270
 C        -2.408599464576      2.317940252912      1.496529113175
 C        -3.782305765487      2.961979365904      1.816752209348
 H        -3.789340573191      3.440039088673      2.802267743735
 H        -4.010933860079      3.741614982784      1.080678794544
 C        -4.839825951316      1.844008411373      1.711144357756
 C        -1.586823028750      3.307930012174      0.639031316975
 H        -0.572258206773      2.963589345600      0.430131007741
 H        -2.071970023590      3.510002777204     -0.318337233605
 H        -1.484367669923      4.262408446703      1.173382427948
 C        -1.621601368948      2.062824568086      2.803355180797
 H        -0.669091715200      1.566855585840      2.607239953123
 H        -2.185023379380      1.432411552363      3.496871077475
 H        -1.408178080420      3.015359184385      3.307275379308
 C        -6.187097460424      2.391179603525      1.236778819433
 H        -6.592282801871      3.064162666042      2.001171731317
 H        -6.916054912089      1.593942130216      1.067261992787
 H        -6.085562596102      2.956511953475      0.307180953655
 C        -5.015550347220      1.142296284420      3.075469400479
 H        -5.222010388599      1.881692387366      3.859108282525
 H        -4.108344955231      0.596749008209      3.347599460482
 H        -5.844547487787      0.432629382093      3.060792606340
 C        -2.792606784359      1.000061347485      0.772172456859
 H        -0.171552453682      1.179189625924      0.514411388108
156
6_triplet| Charge: 0 |Mult: 3| E(UB3LYP-D3(BJ)/6-31+G(d))=  -3209.17914160 A.U.
 N         0.279993234076      0.898430829412      0.550347319667
 K         1.884175849640      1.895470556481     -1.244900304941
 B        -0.915761962109      1.643898982364      0.621232093489
 C        -2.318054870802      0.873376828651      0.419703038417
 C        -2.715521084008      0.434888452237     -0.865652872745
 C        -3.805645036405     -0.439919375258     -1.030367393933
 C        -4.494804813456     -0.879694478310      0.101916537889
 H        -5.332201034342     -1.565193288638     -0.020371358570
 C        -4.141429251786     -0.460317632009      1.384457881266
 C        -2.672985166723      0.850251765307      2.938702896392
 H        -2.462661104990     -0.011302613379      3.586369223306
 H        -3.485776909063      1.413567132446      3.419150767203
 H        -1.786645176227      1.482430743128      2.925672689847
 C        -4.915381945153     -0.959786348287      2.579375289236
 H        -5.355201003428     -0.133355810717      3.153833012904
 H        -4.273450271012     -1.517904040968      3.274302777166
 H        -5.729660145788     -1.623311333784      2.269990389048
 C        -4.223662699871     -0.913161487926     -2.401764764965
 H        -5.096428744865     -1.571758841066     -2.340694156078
 H        -3.418997280786     -1.469650999220     -2.901459212713
 H        -4.481618869208     -0.072905244268     -3.060003657504
 C        -1.962754252270      0.888740451270     -2.093519690933
 H        -2.594066374933      1.495825636371     -2.755426796375
 H        -1.588713736445      0.039377779573     -2.681356203453
 H        -1.111435965608      1.502272858395     -1.797332735229
 C        -3.052691732851      0.420461829499      1.540975605874
 C        -2.549368107390      4.218850335636     -0.439595685750
 C        -1.885031407818      4.521529133714     -1.663517124976
 C        -2.642764778491      4.716058378998     -2.822123131919
 H        -2.140814945609      4.968243081143     -3.752151096082
 C        -4.031997102819      4.620066304432     -2.810902817810
 H        -4.602836028644      4.786942628997     -3.720686781500
 C        -4.674448237669      4.298758471433     -1.622109872554
 H        -5.755877708199      4.197354891540     -1.613183472546
 C        -3.961492286291      4.082854190842     -0.435733419103
 C        -0.373694417192      4.694554896420     -1.771321266316
 H         0.056208252536      4.271122667139     -0.862066608140
 C        -4.750402519039      3.671765332958      0.797624204904
 H        -4.027745031961      3.378677931902      1.561713446796
 C         0.051028993777      6.171053600363     -1.864461485044
 H         1.143337393495      6.253222793170     -1.942285276138
 H        -0.262776042526      6.740855788271     -0.988266577456
 H        -0.387733378094      6.647692611665     -2.749180540766
 C         0.214765131538      3.942646594984     -2.981839446805
 H         1.313310579535      4.008275112720     -2.976991374754
 H        -0.103656253007      4.387787980630     -3.929729857462
 H        -0.097486960459      2.893395703506     -3.006829220092
 C        -5.644435868036      2.452946606487      0.509432018459
 H        -6.038120397776      2.043485670641      1.447212757063
 H        -5.090821897691      1.664877767565      0.001760031270
 H        -6.503360183884      2.727264711307     -0.115653860236
 C        -5.629410536841      4.817225400067      1.335943613401
 H        -6.134540706300      4.508179319126      2.259789891498
 H        -6.404089552991      5.080319784717      0.605216622032
 H        -5.060901757814      5.726371511952      1.548555472616
 N        -1.811201259001      4.106034091220      0.780448082042
 C         0.275070298740      3.764321829649      1.906283514450
 C        -0.198941033111      5.230171260658      2.051914841322
 H         0.040973004703      5.654074659466      3.033327446173
 H         0.295151077960      5.852336518208      1.294603321309
 C        -1.716533916218      5.225955876106      1.770591255794
 C         1.705512428672      3.734585641258      1.321172134814
 H         2.063448315624      2.701563043891      1.269888272049
 H         1.747924641131      4.207467051255      0.330223563865
 H         2.393173768757      4.296880991006      1.967535659739
 C         0.376006034397      3.043680098121      3.271248373433
 H         0.599676176936      1.985556352207      3.107072297079
 H        -0.548590473190      3.112088091031      3.847710813294
 H         1.179325276288      3.482837973517      3.878843146011
 C        -2.197856596796      6.568356540496      1.220533596516
 H        -2.071867464321      7.337574879627      1.991261976142
 H        -3.253918617752      6.539541546960      0.942174477903
 H        -1.633407855559      6.875313732999      0.338856940494
 C        -2.505526548060      4.901400301935      3.059264707712
 H        -2.154043087679      5.532522320772      3.884572761232
 H        -2.377942701765      3.856560161707      3.346038780143
 H        -3.573386257543      5.086467563783      2.934410185689
 C        -0.802414723455      3.143964978773      0.993093435912
 N         0.158385920907     -0.494433576629      0.448684655334
 B         1.199074185038     -1.454356849173      0.415775556135
 C         2.669085256090     -0.866726082022      0.166366080145
 C         3.221730118873     -0.731888069587     -1.128363023731
 C         4.442677662982     -0.049797367424     -1.326393697231
 C         5.074008604017      0.538266921624     -0.225120708835
 H         6.009037145051      1.076757651095     -0.374210828195
 C         4.552572509550      0.422790696857      1.068826211366
 C         2.809049579618     -0.430864567810      2.665220698942
 H         2.464904948500      0.540587165122      3.042497326614
 H         3.568816391677     -0.801319004606      3.365490706479
 H         1.957788463420     -1.110997957513      2.693566298986
 C         5.270688288843      1.068459352449      2.229759061546
 H         5.620685518498      0.320541863300      2.953468810759
 H         4.614559537509      1.754872803343      2.779991190667
 H         6.142878184324      1.635021761576      1.887373750605
 C         5.073826540191      0.034706666710     -2.697318056716
 H         6.021664635017      0.581302948553     -2.659825358158
 H         4.428925001483      0.536294371013     -3.433227728786
 H         5.275645343500     -0.965743642380     -3.101115293722
 C         2.494287347243     -1.271135257666     -2.336987773132
 H         3.037711339717     -2.102686369585     -2.796704739482
 H         2.374452141931     -0.511874674048     -3.126614712518
 H         1.503733804111     -1.633224087086     -2.069324090991
 C         3.362006607970     -0.306015700728      1.266344833640
 C         2.403449935341     -4.244491743524     -0.600297305074
 C         1.692521801586     -4.524614499994     -1.797818074164
 C         2.411616850550     -4.742075872191     -2.977154700401
 H         1.873867702916     -4.953361201324     -3.897307042413
 C         3.804319947942     -4.709255994365     -2.992974565722
 H         4.346763227076     -4.886252584142     -3.918433911540
 C         4.494215746869     -4.461253081784     -1.810530796689
 H         5.580415352250     -4.446820034177     -1.820793844069
 C         3.819042519557     -4.228089335464     -0.604975782156
 C         0.175314808549     -4.651373415513     -1.837868976346
 H        -0.171188232987     -4.697808752955     -0.807365149338
 C         4.637686531056     -4.003718724125      0.656520695362
 H         3.950249857523     -3.646275669825      1.426636643236
 C        -0.277705446048     -5.951932733941     -2.527011126312
 H        -1.356473932861     -6.091644682776     -2.387174300928
 H         0.238050938843     -6.826770643825     -2.115963590996
 H        -0.088094663176     -5.930776655233     -3.606393784890
 C        -0.506619709425     -3.437395650182     -2.494689950775
 H        -1.587989715914     -3.604886710608     -2.572863679832
 H        -0.117169282443     -3.267088683602     -3.506052222293
 H        -0.353981851458     -2.531125416329     -1.902975836013
 C         5.731225011127     -2.938770530146      0.481865052033
 H         6.198284709588     -2.721291795179      1.450245689741
 H         5.323756772347     -2.011038376572      0.085416561167
 H         6.525061671335     -3.281736803842     -0.193218867784
 C         5.289293048488     -5.319162563541      1.128190353334
 H         5.798643339161     -5.173475501812      2.089181773072
 H         6.037241641661     -5.655533590769      0.399604659438
 H         4.563359589277     -6.128199453761      1.246325680380
 N         1.674251408068     -4.014563414997      0.611508054583
 C        -0.377774348408     -3.321756695770      1.639280212682
 C        -0.139581241310     -4.836198712818      1.868171357349
 H        -0.419259068024     -5.146521887773      2.880580042076
 H        -0.757217672326     -5.416610586548      1.172611877520
 C         1.347728983748     -5.113948444583      1.573696107591
 C        -1.750035849714     -3.144546674706      0.947377477416
 H        -2.057450876728     -2.102131442914      0.856341605240
 H        -1.764443569081     -3.586152378466     -0.051519492916
 H        -2.524797178746     -3.643570058484      1.545689291372
 C        -0.437351479357     -2.554189149406      2.979969056960
 H        -0.523435671760     -1.477903046256      2.808180611501
 H         0.455209762917     -2.727821718183      3.588321435641
 H        -1.310219230093     -2.877530592487      3.562567753265
 C         1.550335944861     -6.505611912585      0.971977921792
 H         1.274528436178     -7.262559250317      1.715048166817
 H         2.589997263102     -6.679519019583      0.681591828253
 H         0.924836177010     -6.654772791548      0.088157751283
 C         2.180106285887     -4.976538827138      2.865632779013
 H         1.757618461666     -5.613870795157      3.651824926508
 H         2.173609264329     -3.943073194781      3.222050924395
 H         3.217938510144     -5.278065036558      2.716310795426
 C         0.836144166345     -2.901570299099      0.782053349695
 H        -0.799789568188     -0.819395612000      0.531049426818
159
6_H2O_singlet| Charge: 0 |Mult: 1|E(RB3LYP-D3(BJ)/6-31+G(d))=  -3285.62155629 A.U.
N       -0.6112507306     -0.7117688039     -0.8941275297                 
K       -0.0449029788     -3.3389023768     -0.2213164561                 
B       -1.9391973759     -0.1706873738     -0.7071288035                 
C       -2.0144032999      1.3887464236     -0.2886731110                 
C       -1.7674046096      1.8308117763      1.0336208221                 
C       -1.6530276657      3.2015947557      1.3326043308                 
C       -1.7176925067      4.1292724855      0.2920430316                 
H       -1.6076976422      5.1890359529      0.5185085820                 
C       -1.9629295184      3.7373309091     -1.0228232469                 
C       -2.3977755446      1.9738603828     -2.7437356540                 
H       -1.6131077278      2.3419071158     -3.4191359499                 
H       -3.3448179377      2.3988272420     -3.1057044217                 
H       -2.4522160046      0.8923826896     -2.8508847199                 
C       -2.0481422945      4.7769985597     -2.1131614038                 
H       -3.0222496199      4.7569590739     -2.6200560235                 
H       -1.2869990716      4.6169414993     -2.8885377156                 
H       -1.9030069572      5.7830944410     -1.7061756157                 
C       -1.5060450289      3.6775437114      2.7573015139                 
H       -1.4106315948      4.7677522834      2.7988842272                 
H       -0.6298725348      3.2453830213      3.2534982237                 
H       -2.3809670509      3.3925812343      3.3575920426                 
C       -1.6267229282      0.8455874591      2.1638810707                 
H       -2.4851317478      0.8923725294      2.8431172875                 
H       -0.7291054536      1.0421988481      2.7607246713                 
H       -1.5606824275     -0.1704864854      1.7801293529                 
C       -2.1315879734      2.3668865132     -1.3089110245                 
C       -4.6629661208     -0.2593336803      0.8279890307                 
C       -4.3714238596     -1.1887997576      1.8646370481                 
C       -4.6037130004     -0.8249441927      3.1932896263                 
H       -4.3780222920     -1.5331132475      3.9864662740                 
C       -5.1373194167      0.4188935686      3.5212051686                 
H       -5.3135262934      0.6858376549      4.5599897442                 
C       -5.4525424161      1.3098053340      2.5018783860                 
H       -5.8775787140      2.2765980704      2.7548739505                 
C       -5.2293460479      0.9979261366      1.1539248206                 
C       -3.8833524119     -2.6062394342      1.5940269682                 
H       -3.8895413034     -2.7529731460      0.5164280884                 
C       -5.6336731598      2.0255499150      0.1074311962                 
H       -5.1939903904      1.7116713750     -0.8420142747                 
C       -4.8131080408     -3.6671797810      2.2119128084                 
H       -4.5135081994     -4.6709168390      1.8840618046                 
H       -5.8551332394     -3.5093023962      1.9168129524                 
H       -4.7744527993     -3.6520335651      3.3069379884                 
C       -2.4411203969     -2.8288900566      2.0794594939                 
H       -2.1289379227     -3.8650551944      1.8786951909                 
H       -2.3506969662     -2.6671993362      3.1595397729                 
H       -1.7610488421     -2.1337257964      1.5804434232                 
C       -5.1010041915      3.4315647932      0.4241369967                 
H       -5.2415858479      4.0886021584     -0.4424960215                 
H       -4.0417997576      3.4114954936      0.6655118630                 
H       -5.6385741345      3.8836469784      1.2669865898                 
C       -7.1673070806      2.1132969420     -0.0353519192                 
H       -7.4347023348      2.8120230887     -0.8381598220                 
H       -7.6112216695      2.4884732478      0.8948669385                 
H       -7.6367501835      1.1515640076     -0.2537683130                 
N       -4.4519844590     -0.6458812513     -0.5370888944                 
C       -3.3865299078     -2.1004754016     -2.0977130330                 
C       -4.8947691700     -2.4187905951     -1.9976510258                 
H       -5.3229554904     -2.6769577291     -2.9719943643                 
H       -5.0456693533     -3.2829219582     -1.3386788141                 
C       -5.5727960316     -1.1942554476     -1.3659431352                 
C       -2.6192800592     -3.4241408180     -1.8801556830                 
H       -1.5868861822     -3.3459624474     -2.2189264279                 
H       -2.6790948271     -3.7595076040     -0.8373777880                 
H       -3.0807225055     -4.2090075843     -2.4937571193                 
C       -3.0195418572     -1.6137226581     -3.5190149623                 
H       -1.9657604842     -1.3341885921     -3.5734295403                 
H       -3.6215886615     -0.7555907676     -3.8242689881                 
H       -3.1910229539     -2.4192545829     -4.2458927651                 
C       -6.7822313879     -1.6210438619     -0.5311633162                 
H       -7.5479648844     -2.0327749514     -1.1987670485                 
H       -7.2244841488     -0.7890037468      0.0196694377                 
H       -6.5121528877     -2.3940014898      0.1921962122                 
C       -6.0125189550     -0.1914135051     -2.4543326764                 
H       -6.5780376727     -0.7132057528     -3.2358234192                 
H       -5.1472743089      0.2872759948     -2.9177403175                 
H       -6.6540167246      0.5921856823     -2.0507951393                 
C       -3.1810257487     -0.9941253477     -1.0277463518                 
N        0.4394629709      0.1362949289     -0.8288175106                 
B        1.8745258672     -0.0995858615     -0.6477814685                 
C        2.3388682205     -1.5114375140     -0.0412376022                 
C        2.0804214322     -1.8274854107      1.3184536242                 
C        2.3273560708     -3.1207034311      1.8244700849                 
C        2.8008983921     -4.1093087356      0.9540120749                 
H        2.9786829578     -5.1133406828      1.3368683243                 
C        3.1157853428     -3.8237964964     -0.3784337689                 
C        3.3745347569     -2.2048073026     -2.2693083315                 
H        3.0076526476     -2.9396907363     -2.9962762849                 
H        4.4702977687     -2.2321186463     -2.3346205521                 
H        3.0589893034     -1.2021048655     -2.5635965620                 
C        3.6960491918     -4.9048813442     -1.2581739107                 
H        4.7006435909     -4.6372652009     -1.6096746377                 
H        3.0867348370     -5.0788701800     -2.1547613789                 
H        3.7747833519     -5.8522763174     -0.7150003991                 
C        2.0940886401     -3.4465116734      3.2807615393                 
H        2.3496127350     -4.4891714930      3.4965103733                 
H        1.0501394802     -3.2851675164      3.5814197616                 
H        2.7052440606     -2.8072121006      3.9301954747                 
C        1.5540841857     -0.7777059562      2.2635494018                 
H        2.3213075066     -0.5009944626      2.9972877807                 
H        0.6776446211     -1.1261183522      2.8232783493                 
H        1.2737009172      0.1234753967      1.7243539111                 
C        2.9204783386     -2.5126483540     -0.8631078074                 
C        4.5314136299      0.9089919164      0.6920449829                 
C        4.0224849906      1.7977812917      1.6786085259                 
C        4.3293694008      1.5769596115      3.0240826951                 
H        3.9261911061      2.2498142105      3.7765555135                 
C        5.1638031537      0.5339353634      3.4169866438                 
H        5.3966519894      0.3792987614      4.4676638209                 
C        5.7183782909     -0.2888041226      2.4434151368                 
H        6.3905180138     -1.0872756920      2.7437957051                 
C        5.4206766875     -0.1232517061      1.0838488357                 
C        3.2196414553      3.0416695715      1.3321149212                 
H        3.2077756936      3.1322674454      0.2487764997                 
C        6.0850412097     -1.0612141855      0.0901684995                 
H        5.5288538971     -0.9773352534     -0.8460032019                 
C        3.8817877513      4.3166580033      1.8912707910                 
H        3.3763681549      5.2055787098      1.4938824623                 
H        4.9423936582      4.3759600249      1.6246657729                 
H        3.8135181922      4.3605955075      2.9843610028                 
C        1.7635245765      2.9609146582      1.8059201165                 
H        1.2329888433      3.8925654030      1.5819787727                 
H        1.7131855150      2.7956605326      2.8887524240                 
H        1.2286527017      2.1512954534      1.3076585309                 
C        6.0497764701     -2.5299233387      0.5475209140                 
H        6.2949375502     -3.1921049573     -0.2918225980                 
H        5.0694612770     -2.8083957060      0.9316541050                 
H        6.7903783356     -2.7212136498      1.3335943313                 
C        7.5546128318     -0.6693655590     -0.1639275160                 
H        8.0054309608     -1.3354170822     -0.9111363383                 
H        8.1352474436     -0.7609587359      0.7622154418                 
H        7.6634786597      0.3579493863     -0.5178904601                 
N        4.1541591658      1.0820982910     -0.6834052283                 
C        2.5259132285      2.0510286281     -2.1683808920                 
C        3.8740618064      2.8034799461     -2.2775856685                 
H        4.1177848633      3.0577572254     -3.3150598849                 
H        3.8169565317      3.7470466926     -1.7224167045                 
C        4.9565304209      1.9059145108     -1.6378502866                 
C        1.4048059358      3.0685260292     -1.8593698986                 
H        0.4086197810      2.6314010643     -1.9464336890                 
H        1.4912919070      3.4997189705     -0.8603184244                 
H        1.4500342620      3.8912678922     -2.5860503976                 
C        2.1506256791      1.3775645229     -3.5098354523                 
H        1.2326264998      0.7923582328     -3.3940498969                 
H        2.9381541485      0.7072923827     -3.8665640374                 
H        1.9781342613      2.1359442660     -4.2859994232                 
C        6.0250133052      2.7535054930     -0.9437304581                 
H        6.5681757675      3.3354909195     -1.6971821961                 
H        6.7495624742      2.1430691926     -0.4001361094                 
H        5.5786588388      3.4529553478     -0.2338999377                 
C        5.6154921126      1.0161214239     -2.7118881874                 
H        6.0254894059      1.6383069348     -3.5171547510                 
H        4.8867569508      0.3295825405     -3.1486210320                 
H        6.4334907486      0.4223807078     -2.2997843243                 
C        2.7965224882      0.9953195684     -1.0732537978                 
H        0.1552800137      1.1145624978     -0.8271766273                 
O        0.2604869908     -2.4055712722     -2.8680033750                 
H       -0.0902648331     -1.6943136005     -2.2546707555                 
H        1.0884439565     -2.0470407910     -3.2177184889                 
159
6_H2O_triplet| Charge: 0 |Mult: 3| E(UB3LYP-D3(BJ)/6-31+G(d))=  -3285.62918267 A.U.
N       -0.6183159766     -0.7496582095     -0.9228374624                 
K       -0.0680926366     -3.3706978941     -0.3948115569                 
B       -1.8992605307     -0.1613376709     -0.7447454447                 
C       -1.9564749112      1.4092817696     -0.3667426695                 
C       -1.7457566950      1.8803240884      0.9496824899                 
C       -1.6576980144      3.2589552261      1.2191825676                 
C       -1.7127552622      4.1628688617      0.1571939609                 
H       -1.6308044614      5.2293208432      0.3635964967                 
C       -1.9131793465      3.7380790598     -1.1557043641                 
C       -2.2613219891      1.9159706134     -2.8439177209                 
H       -1.5655065498      2.4125949777     -3.5321438912                 
H       -3.2752457877      2.1584656564     -3.1944773328                 
H       -2.1245024916      0.8416306582     -2.9512359013                 
C       -1.9847448330      4.7531379224     -2.2709692018                 
H       -2.9206026952      4.6699541968     -2.8389338771                 
H       -1.1660758882      4.6249542053     -2.9924020780                 
H       -1.9214659441      5.7722955217     -1.8754684165                 
C       -1.5596898022      3.7694663328      2.6360996287                 
H       -1.4744859109      4.8612121911      2.6549441001                 
H       -0.6976552085      3.3563678494      3.1717319681                 
H       -2.4518830516      3.4911433099      3.2138200139                 
C       -1.6147917125      0.9219474233      2.1042697397                 
H       -2.4786886501      0.9810178823      2.7747658753                 
H       -0.7240453711      1.1385794912      2.7052790022                 
H       -1.5346173014     -0.1031968588      1.7495294904                 
C       -2.0496535929      2.3589065262     -1.4135036935                 
C       -4.6251594626     -0.2628679808      0.8906683142                 
C       -4.2835882061     -1.2048996831      1.8987955427                 
C       -4.4674766774     -0.8671230665      3.2425532198                 
H       -4.2009771826     -1.5852612007      4.0138479771                 
C       -5.0049340115      0.3625740147      3.6129299995                 
H       -5.1451927427      0.6086458135      4.6623486662                 
C       -5.3688534639      1.2681194576      2.6220962821                 
H       -5.7971127685      2.2243329785      2.9086682252                 
C       -5.1921809589      0.9830100175      1.2619737787                 
C       -3.7834896717     -2.6080316410      1.5807590880                 
H       -3.8432409489     -2.7375910494      0.5021757005                 
C       -5.6517608601      2.0204235796      0.2475796469                 
H       -5.2710137153      1.7092051552     -0.7269653869                 
C       -4.6585067444     -3.6966895544      2.2286867469                 
H       -4.3560617765     -4.6890370996      1.8700319832                 
H       -5.7170114791     -3.5557338068      1.9877658633                 
H       -4.5652320382     -3.6977475702      3.3206568811                 
C       -2.3124778567     -2.8023048287      1.9862052562                 
H       -1.9942974605     -3.8348978563      1.7753436066                 
H       -2.1671662028     -2.6335712041      3.0593913775                 
H       -1.6702846002     -2.0997967741      1.4479674863                 
C       -5.0914472935      3.4218025691      0.5304953940                 
H       -5.3445883606      4.0974618179     -0.2957108721                 
H       -4.0099501954      3.4029868427      0.6321630519                 
H       -5.5178524088      3.8506691469      1.4459283390                 
C       -7.1906266501      2.1137060277      0.1959168841                 
H       -7.5031002353      2.8084644355     -0.5939410213                 
H       -7.5787415133      2.4956461020      1.1481703412                 
H       -7.6739731963      1.1515426447      0.0107366029                 
N       -4.4616749161     -0.6100901656     -0.4898294474                 
C       -3.4637286549     -2.0295177863     -2.1400564915                 
C       -4.9658053522     -2.3508945345     -1.9782646612                 
H       -5.4408452714     -2.5867983314     -2.9366659329                 
H       -5.0827681681     -3.2320557674     -1.3347354544                 
C       -5.6158368715     -1.1465687970     -1.2835350723                 
C       -2.6941485798     -3.3631586588     -1.9959351000                 
H       -1.6721750011     -3.2719194380     -2.3630700184                 
H       -2.7207929433     -3.7318801087     -0.9624595000                 
H       -3.1775812390     -4.1278656362     -2.6188272952                 
C       -3.1538948279     -1.5069369783     -3.5617845989                 
H       -2.0922848708     -1.2689749996     -3.6617024794                 
H       -3.7359761837     -0.6157503773     -3.8053569144                 
H       -3.3912213177     -2.2796145604     -4.3057699970                 
C       -6.7847679459     -1.6035499301     -0.4071386050                 
H       -7.5749061957     -2.0095102734     -1.0496122133                 
H       -7.2111174500     -0.7882598400      0.1801345459                 
H       -6.4757805802     -2.3886880215      0.2875291421                 
C       -6.1112563311     -0.1232807971     -2.3284419583                 
H       -6.7008806052     -0.6336597132     -3.0995651459                 
H       -5.2690181774      0.3746258113     -2.8142616406                 
H       -6.7464198495      0.6430290602     -1.8831732525                 
C       -3.2085235851     -0.9675146029     -1.0429605934                 
N        0.4910118489      0.1399886853     -0.8888181361                 
B        1.8694830624     -0.1082177472     -0.6654827689                 
C        2.3111923583     -1.5294405566     -0.0663572460                 
C        2.0176434413     -1.8511442993      1.2822870026                 
C        2.2368274345     -3.1534823078      1.7778994478                 
C        2.7278956392     -4.1348465472      0.9090566824                 
H        2.8880071943     -5.1442969621      1.2853584688                 
C        3.0786001186     -3.8385639748     -0.4120274584                 
C        3.3572090242     -2.2084739662     -2.2916634491                 
H        2.9418564628     -2.9068642654     -3.0277551955                 
H        4.4502810217     -2.2883056504     -2.3663704437                 
H        3.0858613665     -1.1918702343     -2.5744930457                 
C        3.6764427793     -4.9116247500     -1.2894485218                 
H        4.6922434107     -4.6453999616     -1.6092914658                 
H        3.0924011713     -5.0698147885     -2.2054896078                 
H        3.7349070288     -5.8664717606     -0.7570691934                 
C        1.9518357363     -3.4965636879      3.2207799431                 
H        2.2007681141     -4.5414352514      3.4330693657                 
H        0.8967381408     -3.3409337717      3.4825654267                 
H        2.5367888150     -2.8643318907      3.9004205888                 
C        1.4841324622     -0.8012233005      2.2232915260                 
H        2.2538491761     -0.5087492805      2.9484953507                 
H        0.6177433328     -1.1591058411      2.7910668352                 
H        1.1790968861      0.0911119251      1.6825841231                 
C        2.8968066757     -2.5229829203     -0.8890891753                 
C        4.4930055353      0.9178731875      0.7733688886                 
C        3.9521176407      1.8371345444      1.7103230632                 
C        4.1888251149      1.6398588792      3.0742956483                 
H        3.7600949113      2.3332051512      3.7927306139                 
C        4.9804647780      0.5886899588      3.5269719831                 
H        5.1579976987      0.4514389438      4.5907184085                 
C        5.5609296561     -0.2703027904      2.6001939709                 
H        6.1969775883     -1.0776749569      2.9506305596                 
C        5.3350958210     -0.1274967979      1.2247283394                 
C        3.1713321959      3.0735052851      1.2937089116                 
H        3.2403379464      3.1582056536      0.2111620784                 
C        6.0285678943     -1.0962795840      0.2817644083                 
H        5.5253095740     -1.0200209625     -0.6849902622                 
C        3.7758719647      4.3593146605      1.8900702995                 
H        3.2901562710      5.2385183929      1.4495054076                 
H        4.8524706281      4.4293772096      1.6998066134                 
H        3.6272069677      4.4119132558      2.9746744722                 
C        1.6850189574      2.9720268504      1.6555465386                 
H        1.1566274397      3.8915978924      1.3836719687                 
H        1.5576883323      2.8149572600      2.7329835616                 
H        1.1998742830      2.1486405396      1.1291202792                 
C        5.9360683004     -2.5556985657      0.7588565053                 
H        6.2171074364     -3.2365754012     -0.0536571195                 
H        4.9286462164     -2.8079616484      1.0859621895                 
H        6.6231155803     -2.7480674087      1.5918132982                 
C        7.5172805440     -0.7338424945      0.1061933131                 
H        7.9931029311     -1.4043699467     -0.6209924914                 
H        8.0464165294     -0.8428562803      1.0607243632                 
H        7.6652533084      0.2940863361     -0.2325301630                 
N        4.1871027965      1.0768105142     -0.6231411520                 
C        2.6685715774      1.9822278915     -2.2511540819                 
C        4.0216261360      2.7348042329     -2.2979804862                 
H        4.3352411352      2.9511110578     -3.3250241753                 
H        3.9243929355      3.6977213283     -1.7832394279                 
C        5.0569854480      1.8663238480     -1.5538034836                 
C        1.5343979680      3.0141527853     -2.0419750623                 
H        0.5431815868      2.5834495604     -2.1977999168                 
H        1.5502246423      3.4573481907     -1.0441642175                 
H        1.6443394121      3.8256814679     -2.7743249436                 
C        2.3699380241      1.2623160876     -3.5867494968                 
H        1.4578396735      0.6627918446     -3.4959180706                 
H        3.1872481001      0.6030890612     -3.8930946913                 
H        2.2140655383      1.9954462037     -4.3890654371                 
C        6.0798490288      2.7332503357     -0.8170634635                 
H        6.6746613033      3.2895626876     -1.5504602796                 
H        6.7639483683      2.1367442708     -0.2085675659                 
H        5.5908647345      3.4560075943     -0.1602502053                 
C        5.7801604179      0.9353846614     -2.5479375998                 
H        6.2441277009      1.5294214056     -3.3446714614                 
H        5.0780705986      0.2366758548     -3.0083762498                 
H        6.5671051891      0.3546573802     -2.0649118356                 
C        2.8657717660      0.9847166511     -1.0931648628                 
H        0.2189492491      1.0956286855     -1.0904930895                 
O        0.1925170984     -2.3066769156     -2.9490388422                 
H       -0.1723778489     -1.6275925304     -2.2769602287                 
H        0.9623752180     -1.8820175136     -3.3522319379                 
159
TS6-7_singlet| Charge: 0 |Mult: 1| E(RB3LYP-D3(BJ)/6-31+G(d))=  -3285.61204613 A.U.
 N         0.607348050348      0.672339273323     -0.967913825226
 K         0.072495594319      3.480029218048     -0.071196873941
 B         1.948471704674      0.178649037683     -0.716285081436
 C         1.992264855512     -1.359477489918     -0.238923374385
 C         1.743531926832     -1.756525612746      1.095903325420
 C         1.589446294897     -3.114831550935      1.431041420587
 C         1.619232005563     -4.070538867531      0.414299297179
 H         1.478150772103     -5.120075756983      0.669195612230
 C         1.872394881434     -3.722160500861     -0.911381742777
 C         2.363020848626     -2.016666566404     -2.678355085155
 H         1.575660290518     -2.385206811471     -3.349891092272
 H         3.302675605527     -2.473220963887     -3.020121883155
 H         2.444588017133     -0.939533352156     -2.816596163751
 C         1.934034438514     -4.793731985528     -1.971749809464
 H         2.914114978607     -4.818766198871     -2.466895937971
 H         1.187691612030     -4.631123994373     -2.760538881558
 H         1.752331892349     -5.782946141025     -1.539062080009
 C         1.428273715136     -3.548304145417      2.867566904175
 H         1.318032967265     -4.635445539220      2.939169113240
 H         0.553538160353     -3.091421829258      3.344470029792
 H         2.302235110603     -3.257341591913      3.465909661961
 C         1.644169102029     -0.734940418911      2.197909836137
 H         2.526840582137     -0.762172217038      2.846280046793
 H         0.768651097884     -0.908450834862      2.832669042982
 H         1.566773125047      0.269339759035      1.784357292353
 C         2.079896096468     -2.365539609461     -1.234769873762
 C         4.707355890943      0.208215453172      0.784638408928
 C         4.491765729923      1.155865367114      1.823371575284
 C         4.741172132495      0.789432384790      3.148230452635
 H         4.570772427802      1.512490902448      3.941686328047
 C         5.224795398872     -0.475827959508      3.470381661004
 H         5.415516180101     -0.745791168742      4.505827159545
 C         5.475325991690     -1.383694560023      2.448076426453
 H         5.865159989030     -2.366419877180      2.695902218498
 C         5.231179292405     -1.069828223446      1.104199177653
 C         4.070241504683      2.593378637956      1.553153147590
 H         4.083618161224      2.739774448445      0.476125593034
 C         5.567948028035     -2.121229684725      0.057538259593
 H         5.101179584013     -1.807767087430     -0.879024703835
 C         5.048564944122      3.611647265874      2.167139138765
 H         4.797609657924      4.625967211504      1.831708108526
 H         6.081883650631      3.401323992663      1.873449356728
 H         5.008527552981      3.606273483975      3.262238080682
 C         2.640002809192      2.880123119225      2.038406145518
 H         2.374257914542      3.928616526024      1.837735231088
 H         2.541350130575      2.716934766372      3.117636765642
 H         1.933360149972      2.215808483235      1.533948453011
 C         5.013652822536     -3.509215665203      0.416003569457
 H         5.077022145961     -4.173761176403     -0.453843274559
 H         3.973922556031     -3.456010305147      0.726945109607
 H         5.591735987969     -3.974653773074      1.224008357503
 C         7.092263961433     -2.253774657350     -0.141336337069
 H         7.309480203165     -2.978404654750     -0.936352846404
 H         7.560776504703     -2.619322155681      0.780590127657
 H         7.578673999425     -1.311409506331     -0.401203778177
 N         4.467644954632      0.597986793750     -0.574836781190
 C         3.411139767186      2.098415433215     -2.103131847875
 C         4.938173309826      2.336039149905     -2.073346702658
 H         5.335581282970      2.550909731586     -3.070907177901
 H         5.162021776392      3.205636242996     -1.443603141790
 C         5.582824384058      1.092110016820     -1.446473331947
 C         2.721401238183      3.452657710424     -1.813180252270
 H         1.666220116328      3.407471495300     -2.092991054590
 H         2.857933792008      3.759267662397     -0.768487068713
 H         3.187646640831      4.228849893889     -2.435618559911
 C         2.941205604371      1.653999349410     -3.506953347818
 H         1.872030236720      1.432349360874     -3.495264104516
 H         3.481677120954      0.770961438540     -3.857345182603
 H         3.110021369653      2.461898892232     -4.231502431067
 C         6.834767213849      1.475158947141     -0.654435030089
 H         7.595452187210      1.848288291455     -1.349798118874
 H         7.260122164866      0.632388109994     -0.106693583099
 H         6.618974460668      2.266967904580      0.067175734027
 C         5.937025677852      0.063279128964     -2.540975849522
 H         6.526495115473      0.548285155882     -3.328422312917
 H         5.032221329541     -0.347466350699     -2.994399692068
 H         6.526368395570     -0.766555375001     -2.151365801510
 C         3.198105309601      0.982838282700     -1.047494721895
 N        -0.463058664358     -0.168586347021     -0.868570745004
 B        -1.877865777098      0.096871745457     -0.665913734558
 C        -2.326923247055      1.506516056506     -0.050248676500
 C        -2.101191518801      1.796835882218      1.319486584646
 C        -2.376041892797      3.077949272965      1.844219700726
 C        -2.835370226742      4.076899847306      0.978641696276
 H        -3.037693726064      5.071169292223      1.375361902334
 C        -3.100047897591      3.816186471968     -0.370007058983
 C        -3.250712863712      2.243281967967     -2.309444788919
 H        -2.794867057271      2.973223990310     -2.985687362348
 H        -4.339691698384      2.303951149500     -2.447398751983
 H        -2.928659987869      1.246314408562     -2.608265235818
 C        -3.637721629739      4.914082320593     -1.254602787224
 H        -4.617465707098      4.649542627506     -1.672369992818
 H        -2.974876325068      5.107985023668     -2.107909710855
 H        -3.754767824279      5.848320533870     -0.695232216792
 C        -2.196732998220      3.376008243826      3.314569753257
 H        -2.477363140300      4.409775644717      3.542136213351
 H        -1.161342104634      3.226767481892      3.649912572972
 H        -2.819137980677      2.714213441310      3.930196173760
 C        -1.586949727662      0.734793562182      2.258524416956
 H        -2.380513002250      0.402256916662      2.938924534430
 H        -0.758281432763      1.097557131103      2.878258992038
 H        -1.238109773732     -0.135919905629      1.708439888380
 C        -2.880532119317      2.517801639741     -0.874908414422
 C        -4.558236140908     -0.896259069937      0.663806311522
 C        -4.071942563243     -1.797466578197      1.649492601983
 C        -4.395562497339     -1.580145558915      2.991780008668
 H        -4.011565732877     -2.261296761678      3.746577967076
 C        -5.219975564636     -0.526797690454      3.377219453183
 H        -5.464377905105     -0.373242393578      4.425365512632
 C        -5.749012945103      0.309895662357      2.401151842925
 H        -6.412013541197      1.117191361252      2.697323577677
 C        -5.438044210221      0.146876372265      1.044362552805
 C        -3.275591272484     -3.047218012251      1.306166605088
 H        -3.255530144865     -3.137677105128      0.222434333367
 C        -6.083080558089      1.094207710361      0.046369991491
 H        -5.515020489355      1.018507278471     -0.883884174634
 C        -3.950429246877     -4.318453441583      1.858375231267
 H        -3.448176340528     -5.209974425529      1.463042822260
 H        -5.009443377029     -4.370030620675      1.584035335094
 H        -3.890079747396     -4.364948145131      2.951741280100
 C        -1.822657937705     -2.975479409804      1.791624574971
 H        -1.294902839616     -3.909470009565      1.570657955715
 H        -1.780657079566     -2.812315085050      2.874914978355
 H        -1.278462003206     -2.167382562758      1.300961895228
 C        -6.050505289583      2.559683333650      0.513701456329
 H        -6.276241087659      3.227075247792     -0.326514908160
 H        -5.076361556084      2.831832750914      0.916144819693
 H        -6.805206389225      2.748896212898      1.286831255034
 C        -7.552019825431      0.708769370123     -0.223944375975
 H        -7.989038582055      1.373190858767     -0.980458980222
 H        -8.142428149873      0.810944049003      0.694815323295
 H        -7.665341073848     -0.320246187333     -0.571310913410
 N        -4.167578371257     -1.085018647386     -0.706747517913
 C        -2.558425121958     -2.027567778239     -2.212536177008
 C        -3.905963127119     -2.779568970475     -2.325499053608
 H        -4.152960996271     -3.022830780410     -3.364436563549
 H        -3.847984941230     -3.727866666877     -1.778518675545
 C        -4.982293168551     -1.886160456594     -1.674277765545
 C        -1.438787797934     -3.048833072476     -1.910049382535
 H        -0.441692499310     -2.617921213080     -2.012841319731
 H        -1.517152656561     -3.475551189624     -0.907975750002
 H        -1.498676291745     -3.873238512852     -2.633323784442
 C        -2.183193618595     -1.337912318046     -3.545055931199
 H        -1.271710838388     -0.745357629212     -3.420591825113
 H        -2.973448361308     -0.670691615348     -3.899700052068
 H        -2.003250565429     -2.090799631416     -4.324518899144
 C        -6.057083478202     -2.732027619544     -0.989145063310
 H        -6.611244662264     -3.292930613445     -1.750369907276
 H        -6.770974753222     -2.122055675946     -0.431181428951
 H        -5.615990682739     -3.450150063127     -0.294698075515
 C        -5.629454482700     -0.971387341342     -2.734220350441
 H        -6.027740416857     -1.577404450215     -3.557197528321
 H        -4.897036158214     -0.273590299608     -3.145901402573
 H        -6.454007529190     -0.389234375656     -2.320623779308
 C        -2.822841515467     -0.994369018009     -1.096242864115
 H        -0.169101852990     -1.139390757831     -0.857724074247
 O        -0.152428264964      2.602560897256     -2.389287535717
 H         0.285214281434      1.574814243423     -1.675469080635
 H        -0.520322191411      2.288535842912     -3.225130928048
159
TS6-7_triplet| Charge: 0 |Mult: 3| E(UB3LYP-D3(BJ)/6-31+G(d))=  -3285.62559760 A.U.
N       -0.6192908480     -0.7248888373     -0.9691648314                 
K       -0.1026041390     -3.4311902151     -0.2531457460                 
B       -1.9136299621     -0.1687735383     -0.7307059818                 
C       -1.9429064318      1.3760752806     -0.2747591086                 
C       -1.7154020849      1.7881293587      1.0574645787                 
C       -1.5648454540      3.1502647464      1.3759479976                 
C       -1.5760754305      4.0927868018      0.3463030929                 
H       -1.4392315856      5.1456065805      0.5898466503                 
C       -1.8048792567      3.7264971170     -0.9790197621                 
C       -2.2784652192      1.9924547173     -2.7266918245                 
H       -1.5141022123      2.3955869524     -3.4042183968                 
H       -3.2419295050      2.3965812922     -3.0691546335                 
H       -2.3061093202      0.9129747211     -2.8630421323                 
C       -1.8444919650      4.7829493850     -2.0560384440                 
H       -2.8070338208      4.7887759541     -2.5847744932                 
H       -1.0690897023      4.6202160637     -2.8166004399                 
H       -1.6898469639      5.7800916778     -1.6309783914                 
C       -1.4297272401      3.6039976787      2.8088937782                 
H       -1.3138027175      4.6913716178      2.8666967624                 
H       -0.5681623917      3.1487103783      3.3109307892                 
H       -2.3175556190      3.3275076569      3.3937130439                 
C       -1.6414739016      0.7819967843      2.1756940311                 
H       -2.5345874008      0.8233497236      2.8083573671                 
H       -0.7768676866      0.9624135410      2.8235608982                 
H       -1.5569882044     -0.2296997201      1.7829517302                 
C       -2.0104863143      2.3657601330     -1.2856626663                 
C       -4.6882704911     -0.2041243078      0.8289474924                 
C       -4.4482909450     -1.1714907733      1.8419792675                 
C       -4.6687288235     -0.8319262732      3.1798593098                 
H       -4.4777766884     -1.5690121954      3.9554182354                 
C       -5.1472905864      0.4253867614      3.5370747115                 
H       -5.3160318946      0.6739835509      4.5816841364                 
C       -5.4180549849      1.3553346403      2.5392703863                 
H       -5.8024515316      2.3327610710      2.8154890143                 
C       -5.2023595607      1.0681419354      1.1850225807                 
C       -4.0186706601     -2.5985634330      1.5308030344                 
H       -4.0735586400     -2.7274000118      0.4523751832                 
C       -5.5644269883      2.1353089146      0.1626300073                 
H       -5.1367900596      1.8256358570     -0.7932798320                 
C       -4.9551167558     -3.6421808517      2.1662846888                 
H       -4.7020957590     -4.6465980188      1.8037433726                 
H       -6.0024872368     -3.4436498671      1.9169039338                 
H       -4.8715667020     -3.6550437315      3.2589101561                 
C       -2.5643649749     -2.8669290712      1.9516183768                 
H       -2.2919318267     -3.9099427517      1.7314680055                 
H       -2.4233983315     -2.7114725293      3.0273634985                 
H       -1.8871768856     -2.1889290812      1.4253354185                 
C       -4.9785426053      3.5127938863      0.5069576452                 
H       -5.1129325496      4.1972018049     -0.3393687818                 
H       -3.9162479669      3.4501466868      0.7257568625                 
H       -5.4838285898      3.9604135624      1.3718676127                 
C       -7.0937238256      2.2835234760      0.0232998071                 
H       -7.3350054017      3.0073137996     -0.7654448409                 
H       -7.5230057122      2.6567206379      0.9611875697                 
H       -7.5982836572      1.3442864574     -0.2136887625                 
N       -4.4787686893     -0.5564998076     -0.5457087096                 
C       -3.4661970973     -2.0211304704     -2.1472093798                 
C       -4.9896147440     -2.2681737809     -2.0689207234                 
H       -5.4221878060     -2.4672461191     -3.0552562334                 
H       -5.1856590085     -3.1509901319     -1.4479160715                 
C       -5.6178490150     -1.0408963525     -1.3948811485                 
C       -2.7614383144     -3.3812552916     -1.9271034012                 
H       -1.7201606739     -3.3295841271     -2.2502293182                 
H       -2.8518531195     -3.7171514295     -0.8859568273                 
H       -3.2505513999     -4.1426109421     -2.5500406718                 
C       -3.0471811797     -1.5349890060     -3.5530334049                 
H       -1.9767444250     -1.3180205297     -3.5758094936                 
H       -3.5986974345     -0.6423209153     -3.8582922939                 
H       -3.2426014595     -2.3211334602     -4.2946400086                 
C       -6.8443891778     -1.4479019477     -0.5747177967                 
H       -7.6219412122     -1.8142384383     -1.2550295714                 
H       -7.2601660387     -0.6177408298     -0.0006506342                 
H       -6.6032284658     -2.2507628929      0.1266921792                 
C       -6.0124407955      0.0095544946     -2.4544564722                 
H       -6.6133061165     -0.4636438282     -3.2403842123                 
H       -5.1242380344      0.4451181512     -2.9178564666                 
H       -6.6050006802      0.8200687190     -2.0300314639                 
C       -3.2217550632     -0.9511226509     -1.0558173188                 
N        0.4972065688      0.1542708728     -0.9011426574                 
B        1.8709546619     -0.1217269920     -0.6731072123                 
C        2.2945808296     -1.5297967034     -0.0366471031                 
C        2.0287678046     -1.8031621349      1.3276373412                 
C        2.2500139378     -3.0902517540      1.8619463566                 
C        2.7131578952     -4.1028621083      1.0140542778                 
H        2.8763124203     -5.1006086475      1.4195939781                 
C        3.0330443746     -3.8528314655     -0.3244767175                 
C        3.2630783156     -2.2927475216     -2.2680005812                 
H        2.7762194563     -2.9891745733     -2.9585553428                 
H        4.3485931705     -2.4173838092     -2.3867227156                 
H        3.0080674749     -1.2789363954     -2.5711274627                 
C        3.5896647764     -4.9610698512     -1.1844787082                 
H        4.5973884702     -4.7188101281     -1.5461481892                 
H        2.9726363303     -5.1374841813     -2.0750626239                 
H        3.6537399923     -5.8994280176     -0.6237881346                 
C        2.0067646321     -3.3824510839      3.3240113566                 
H        2.2591919344     -4.4206462990      3.5635768216                 
H        0.9607073625     -3.2150371850      3.6138930808                 
H        2.6144029240     -2.7306569811      3.9642634959                 
C        1.5342434747     -0.7137532502      2.2453397050                 
H        2.3440914482     -0.3657649358      2.8988389914                 
H        0.7178991049     -1.0570259701      2.8902509215                 
H        1.1724044137      0.1419620257      1.6797028538                 
C        2.8513434689     -2.5530274485     -0.8413918564                 
C        4.5357380025      0.9070815285      0.7170393136                 
C        4.0314645245      1.8635060482      1.6369082982                 
C        4.2967166005      1.7042473310      3.0006816058                 
H        3.8965512610      2.4265662985      3.7069326524                 
C        5.0802609953      0.6532207275      3.4673441735                 
H        5.2800287464      0.5451496497      4.5305084617                 
C        5.6232182586     -0.2445901381      2.5547542807                 
H        6.2521134613     -1.0528634569      2.9156424527                 
C        5.3691112791     -0.1397345945      1.1807398860                 
C        3.2588326898      3.0981786487      1.2003448062                 
H        3.3033678203      3.1483578881      0.1143407873                 
C        6.0250420395     -1.1494355722      0.2536666972                 
H        5.5021677022     -1.0963957596     -0.7043078603                 
C        3.8945476849      4.3928983946      1.7423270499                 
H        3.4099623349      5.2650949846      1.2867625400                 
H        4.9669516241      4.4422250237      1.5241117474                 
H        3.7732091238      4.4804574314      2.8280718799                 
C        1.7803758648      3.0281799660      1.6006742859                 
H        1.2569263172      3.9467823809      1.3157845179                 
H        1.6775545742      2.9042026680      2.6848430251                 
H        1.2706930369      2.1967870240      1.1111262433                 
C        5.9187067370     -2.5911075643      0.7791949551                 
H        6.1676466715     -3.3018406096     -0.0178390504                 
H        4.9150778958     -2.8146666147      1.1368011277                 
H        6.6221607329     -2.7694636255      1.6016045424                 
C        7.5160433806     -0.8192779484      0.0372375559                 
H        7.9639325137     -1.5186795687     -0.6803293170                 
H        8.0630280899     -0.9119360309      0.9834237970                 
H        7.6761988098      0.1958220111     -0.3329914593                 
N        4.2066079456      1.0357205390     -0.6772859924                 
C        2.6842385989      1.9177683131     -2.3122873159                 
C        4.0482989269      2.6461974835     -2.3968036525                 
H        4.3507895046      2.8304561725     -3.4332918689                 
H        3.9748916656      3.6233351315     -1.9052937489                 
C        5.0782065706      1.7792953749     -1.6445359432                 
C        1.5719050325      2.9756756649     -2.1139538361                 
H        0.5715864011      2.5611957114     -2.2560347468                 
H        1.6033549707      3.4368290746     -1.1245285663                 
H        1.6920354821      3.7706249927     -2.8626297869                 
C        2.3552996596      1.1671829110     -3.6233476624                 
H        1.4435957365      0.5732179180     -3.5010317798                 
H        3.1620214182      0.4946847018     -3.9276954617                 
H        2.1904386967      1.8826867693     -4.4398001538                 
C        6.1294163700      2.6466026056     -0.9494861492                 
H        6.7237511679      3.1681011722     -1.7084146332                 
H        6.8108753798      2.0549257537     -0.3334581682                 
H        5.6653521946      3.3989017851     -0.3077938700                 
C        5.7652475163      0.8039399322     -2.6214357155                 
H        6.2202669948      1.3638462811     -3.4474712410                 
H        5.0432703760      0.1004976095     -3.0418933976                 
H        6.5540563141      0.2281186619     -2.1360742742                 
C        2.8800424052      0.9504989627     -1.1278484918                 
H        0.2369417250      1.1040729831     -1.1329514164                 
O        0.1143712288     -2.4676466480     -2.6025673412                 
H       -0.2984397119     -1.5735607592     -1.8702467551                 
H        0.5903229627     -2.0699928893     -3.3433963401                 
156
7_singlet| Charge: 0 |Mult: 3| E(RB3LYP-D3(BJ)/6-31+G(d))=  -2609.84925235 A.U.
 N         0.039538341991      0.673075715403      0.363496180874
 H        -1.233060080406     -0.794097130427      0.013368227255
 B         1.310424369356     -0.001690264814      0.367063276796
 B        -2.340933607882      1.095238754486     -0.106953337980
 H         0.004481256928      1.674065931732      0.509626504664
 N        -1.208631029245      0.217722028882      0.086619533412
 C         2.452563425778      0.803267498651      0.936454180290
 N         3.800092420452      0.463501801068      0.791488784447
 C         2.342027066012      1.981121159120      1.933231730035
 C         3.821331725122      2.296589799177      2.267390118650
 H         4.155743773214      3.162262078284      1.684102932541
 H         3.955541001897      2.550315165883      3.324213770677
 C         4.654050843020      1.063392480765      1.863275516356
 C         1.686188787812      3.266314971875      1.372623319635
 H         2.091995942182      3.548815677916      0.399822284689
 H         1.872497591288      4.095856527992      2.068012715934
 H         0.600865833024      3.197353539952      1.275023726331
 C         1.554284201589      1.585971566407      3.203913701776
 H         0.530774676499      1.295521996774      2.950541452632
 H         1.507313750889      2.435126879817      3.898903275356
 H         2.018051389988      0.746452164228      3.728821907484
 C         6.038909573729      1.471002629002      1.358169593357
 H         6.606112499546      0.618893299908      0.976481101899
 H         6.606228525669      1.914773409233      2.184173259095
 H         5.968840273766      2.212173466681      0.558430069694
 C         4.787798734797      0.097347776148      3.058368701450
 H         3.812436413303     -0.306732929531      3.340382292798
 H         5.204037277353      0.628381378583      3.923092274551
 H         5.447810492009     -0.740997978396      2.833212565810
 C        -3.766881925873      0.624012403895     -0.225447438153
 N        -4.270269260653     -0.645819633832      0.004309537227
 C        -6.115210733501      0.526456181453     -0.798954059192
 H        -7.081899700281      0.948975096156     -0.506614123236
 H        -6.181951859502      0.254378698813     -1.859355611841
 C        -4.717362044595      2.288941928039     -1.923377045957
 H        -4.399877898604      1.603477188087     -2.716576664114
 H        -3.955501883727      3.062546529777     -1.811610827586
 H        -5.650153710112      2.774280129996     -2.241785072044
 C        -5.291318471849      2.571633571238      0.488326938885
 H        -5.420164621522      2.113690037837      1.472466684947
 H        -6.224520980219      3.088942034011      0.228978482770
 H        -4.500328320050      3.319718121466      0.566261439839
 C        -5.763178296175     -0.727775517936      0.011496656087
 C        -6.288420881225     -2.007955533199     -0.645184744816
 H        -6.008196428784     -2.068392354477     -1.697607684240
 H        -7.382677483971     -2.014898970522     -0.587928170446
 H        -5.918399689424     -2.902581539546     -0.133853829705
 C        -6.331919299367     -0.665163860791      1.442375845368
 H        -7.424310449365     -0.582658809636      1.398514596837
 H        -5.949215568094      0.192148490755      1.999202095203
 H        -6.088181194257     -1.573688977931      1.997148737738
 C         4.329160777694      0.024616618875     -0.470743071872
 C         4.331548279161      0.929801615643     -1.566360276522
 C         4.806791148021      0.493526421287     -2.806202663597
 H         4.798539119772      1.178984791729     -3.649296249981
 C         5.306885863843     -0.794553428354     -2.977607007349
 H         5.672219306301     -1.117838074992     -3.949045084922
 C         5.350711693953     -1.656351315287     -1.887749514652
 H         5.755213282480     -2.655588239575     -2.016985475038
 C         4.872248752912     -1.272584393068     -0.627728410327
 C         3.901854841118      2.384173007746     -1.437144789008
 H         3.764182035253      2.590427644641     -0.377833606278
 C         4.987404228033      3.350774988240     -1.947562869167
 H         5.964701763380      3.132368178855     -1.503507019694
 H         4.717304944722      4.383407099682     -1.694482918230
 H         5.099284403326      3.298574098577     -3.036468355612
 C         2.564630610675      2.670431376547     -2.137680296342
 H         2.612447022963      2.410909759180     -3.202169494306
 H         2.312577491769      3.734758667221     -2.058796176608
 H         1.757331478112      2.097635764831     -1.678866714509
 C         4.980188369349     -2.268154253200      0.515291647620
 H         4.319905589422     -1.917946964532      1.313096398006
 C         6.425588078325     -2.350107962321      1.047558877122
 H         6.478165619749     -3.025387119538      1.911159487621
 H         6.823989873574     -1.379216638891      1.350910017361
 H         7.089964425179     -2.746887478034      0.270214420313
 C         4.530846731433     -3.681712347761      0.110925497462
 H         5.284876631632     -4.177927862324     -0.512377734588
 H         3.592552480785     -3.661391279787     -0.439657378512
 H         4.392000074054     -4.301532141659      1.004744828478
 C        -3.457252415201     -1.805649337638      0.195346794807
 C        -3.057587078244     -2.204997285984      1.491785454596
 C        -2.347103059019     -3.404549033038      1.626096426665
 H        -2.039907717809     -3.732857802959      2.615216799326
 C        -2.008074470447     -4.170563474139      0.516564166539
 H        -1.454790531936     -5.095014913720      0.640423343976
 C        -2.342195606248     -3.727990549488     -0.759136193306
 H        -2.021063730793     -4.303612218426     -1.621345074658
 C        -3.066434845020     -2.546963218731     -0.946387645611
 C        -3.306804793051     -1.354458591857      2.728674346785
 H        -3.900991303326     -0.491928825357      2.421863339182
 C        -1.981803802879     -0.819891513297      3.305630554364
 H        -1.363969721812     -1.637323747209      3.692756737682
 H        -2.181317029283     -0.129535047030      4.134118405475
 H        -1.401848590116     -0.288948282751      2.548679853265
 C        -4.073641249006     -2.117984046473      3.823452364575
 H        -4.993231508863     -2.573397290147      3.443495764352
 H        -4.340341295710     -1.440561323710      4.643575609612
 H        -3.459316582907     -2.921663671495      4.246179970173
 C        -3.362355742339     -2.072833282925     -2.362619268464
 H        -4.064988297504     -1.239217315376     -2.297533419579
 C        -2.080587297682     -1.540070362834     -3.023889483841
 H        -1.337334366047     -2.337610105839     -3.116173023281
 H        -1.635992845493     -0.737289509017     -2.433156456683
 H        -2.296831445501     -1.152166714724     -4.027153751311
 C        -3.989269053546     -3.171109097500     -3.239197393408
 H        -3.271142063020     -3.972053836856     -3.449242274934
 H        -4.300871932918     -2.751164532447     -4.203184172068
 H        -4.863571236567     -3.627005184622     -2.763601030542
 C         1.315713266342     -1.527170225381     -0.092478523874
 C         1.287273206090     -1.881215712921     -1.462137289090
 C         1.245031137129     -3.234286217286     -1.850234009844
 C         1.181435728874     -4.217834070850     -0.861620945110
 H         1.142122382153     -5.264843110405     -1.160509602974
 C         1.210756822364     -3.903955060002      0.496366981125
 C         1.290013932777     -2.552909138026      0.882364961016
 C         1.359290031471     -0.815707152472     -2.528389097260
 H         2.377635669948     -0.728837514678     -2.925168667546
 H         1.081091362455      0.159850446804     -2.129028033960
 H         0.698063042383     -1.034017666403     -3.372881193349
 C         1.316175001699     -3.637045261925     -3.304257677785
 H         1.319763845906     -4.727367941814     -3.407283456646
 H         2.228011640235     -3.250941789023     -3.778245403221
 H         0.472449868903     -3.250000826763     -3.889774521411
 C         1.214130393535     -5.007755339422      1.524373591256
 H         1.125201153150     -5.989413913692      1.046940831958
 H         0.390778291755     -4.906388455097      2.243108685305
 H         2.141997690440     -5.006700682336      2.112186017615
 C         1.371333697931     -2.236177454535      2.356757001779
 H         0.554190016308     -2.706844115430      2.916431982682
 H         1.330391799096     -1.161760429078      2.536115197869
 H         2.308859985520     -2.612521210766      2.790852321318
 C        -1.935693361342      2.642832735602     -0.109781976643
 C        -1.993526323555      3.396543882873      1.086893212830
 C        -1.601717060206      4.749653765361      1.099666383698
 C        -1.140606678622      5.328923350216     -0.083208899973
 H        -0.835659749444      6.374388400939     -0.074523471057
 C        -1.038552429831      4.604623275603     -1.273137630774
 C        -1.427704328501      3.251854320525     -1.282407095120
 C        -2.435148629044      2.759254035615      2.385332627462
 H        -2.778856395124      1.736269222960      2.224334968664
 H        -3.253442805608      3.317979127373      2.857004395245
 H        -1.612459038090      2.729560576612      3.113452110013
 C        -1.643883781627      5.561216882292      2.371584069988
 H        -2.656930504393      5.612203804709      2.791856646474
 H        -1.303082335899      6.586415074573      2.194321629207
 H        -1.002763737550      5.124661237070      3.149317355170
 C        -0.525090337709      5.276190899339     -2.524058747744
 H         0.354506546548      4.761770566048     -2.930478690259
 H        -0.244759962749      6.315742970079     -2.325016348663
 H        -1.281384451736      5.279888353205     -3.320488751746
 C        -1.298966137819      2.469416193688     -2.569178518589
 H        -0.258527734286      2.434123744870     -2.914705282393
 H        -1.885250352093      2.924944914445     -3.378408419865
 H        -1.648340129613      1.443778541666     -2.444987611383
 C        -4.951918321402      1.531077939239     -0.602308319024
156
7_triplet| Charge: 0 |Mult: 3| E(UB3LYP-D3(BJ)/6-31+G(d))=  -2609.86199549 A.U.
N         0.067232587575      0.661983413014      0.409499967994
 H        -1.248006910335     -0.831742837182      0.138340572029
 B         1.303409514727     -0.027973040724      0.465717846923
 B        -2.292499556890      1.045516888215     -0.231307674461
 H         0.001047035753      1.645675152205      0.626835500577
 N        -1.195097461122      0.173326861384      0.038526061278
 C         2.468413517555      0.726034738713      1.131412093935
 N         3.815918214868      0.433473309182      0.898587296238
 C         2.362523853843      1.769682105510      2.261997841713
 C         3.845512244438      2.108687483739      2.556229894009
 H         4.118847025320      3.039719796017      2.046028828872
 H         4.025687656555      2.263327442390      3.625435593887
 C         4.698457059477      0.954962509462      1.990414085128
 C         1.622764546527      3.074205818358      1.878043349098
 H         1.934261682121      3.462187267760      0.905892140793
 H         1.833251002223      3.845280067779      2.631439503101
 H         0.537167969100      2.952046778705      1.858281149862
 C         1.651662525812      1.207637877593      3.513644074793
 H         0.636235489564      0.883748395940      3.265998631120
 H         1.580687556479      1.982620743898      4.288366854481
 H         2.183743431339      0.354443916867      3.942566487963
 C         6.045096390067      1.460442570691      1.470771946139
 H         6.619267310402      0.669824491874      0.981303103012
 H         6.636489677260      1.838886619937      2.312287808917
 H         5.916263710586      2.274601789545      0.753639880683
 C         4.921582280438     -0.124518021553      3.068973885765
 H         3.976329002205     -0.596938579418      3.347329337960
 H         5.357968624146      0.329123940193      3.967059436183
 H         5.601185328186     -0.906117648639      2.727093357877
 C        -3.748997355949      0.596827613776     -0.323243497236
 N        -4.262642695950     -0.632652422491      0.081351756969
 C        -6.099118330350      0.453808382570     -0.860477490340
 H        -7.055823741799      0.931333433905     -0.624923229377
 H        -6.183915443794      0.026834987491     -1.867289511304
 C        -4.670519698903      1.997656127034     -2.249830405105
 H        -4.371462342651      1.192069080913     -2.929612725816
 H        -3.887800288432      2.759171060275     -2.253649762980
 H        -5.589248274682      2.454737401230     -2.642253008224
 C        -5.234793999117      2.663020875222      0.085609651094
 H        -5.395431470325      2.363430587942      1.124569370570
 H        -6.144539665666      3.167242252519     -0.266295210027
 H        -4.418138900880      3.387724849047      0.067537683330
 C        -5.756370726409     -0.673085733553      0.126099821384
 C        -6.322996879793     -2.024629881521     -0.317262672591
 H        -6.047392923089     -2.263045086521     -1.345719800316
 H        -7.416783108583     -1.988560520063     -0.261171996792
 H        -5.977934868048     -2.836833602492      0.330861540721
 C        -6.288341401003     -0.372663370297      1.541205736477
 H        -7.376151066291     -0.240088329361      1.504916214143
 H        -5.848879326397      0.536830306604      1.955910989534
 H        -6.075840347527     -1.199163064979      2.223149866530
 C         4.299260094704      0.148962212159     -0.425191899404
 C         4.228121421044      1.159342433058     -1.420248600052
 C         4.655512354918      0.862959369940     -2.718074616495
 H         4.590912358577      1.628249820601     -3.486714402433
 C         5.177008718101     -0.386789631259     -3.040452783723
 H         5.505898710284     -0.599730596655     -4.054475614191
 C         5.285896987161     -1.355481506434     -2.048681585587
 H         5.703608073074     -2.326409403351     -2.297405611367
 C         4.855893820947     -1.113396881961     -0.737405816321
 C         3.759384949998      2.577255373991     -1.124935178843
 H         3.657902117301      2.670692640568     -0.045496122464
 C         4.791598838776      3.628551155301     -1.574946107920
 H         5.792417431188      3.404019718929     -1.190282126516
 H         4.497519735851      4.620717014742     -1.211195006208
 H         4.862012120572      3.687333900456     -2.667028372822
 C         2.387123902594      2.884801699298     -1.743418642195
 H         2.408730883094      2.747256271253     -2.831290683912
 H         2.096600124728      3.921555501867     -1.538605050398
 H         1.611913209784      2.236319006604     -1.332042154944
 C         5.027579855292     -2.215478943951      0.294754358330
 H         4.408830875265     -1.951124901695      1.156161270719
 C         6.499321828705     -2.331919491500      0.740227149574
 H         6.601653935170     -3.080688480577      1.536050526761
 H         6.907112556480     -1.386834288941      1.107642975831
 H         7.124100758074     -2.650733093122     -0.103078150999
 C         4.557780950586     -3.584951141375     -0.220593275617
 H         5.264150856069     -4.003828965865     -0.947880129209
 H         3.579957186352     -3.519050909217     -0.693412821065
 H         4.489488848853     -4.296122007867      0.611408311443
 C        -3.472615987219     -1.802061827368      0.314021863447
 C        -3.053883649511     -2.142719386022      1.619813212676
 C        -2.351665618012     -3.341080383537      1.802552209868
 H        -2.027016433114     -3.620889711853      2.801000216877
 C        -2.041348017133     -4.165448936059      0.726706665854
 H        -1.491517367118     -5.086894168594      0.885225746511
 C        -2.405259091908     -3.788128361908     -0.562132633478
 H        -2.111509698683     -4.412067178518     -1.400186726522
 C        -3.124595814894     -2.612523095152     -0.794151948870
 C        -3.268163588731     -1.223250055725      2.812353897330
 H        -3.854634853085     -0.369766149503      2.467703297439
 C        -1.925435578513     -0.676559100517      3.333304765981
 H        -1.301972711870     -1.480411988971      3.740449936095
 H        -2.097840881254      0.052409617477      4.134570775647
 H        -1.363123105328     -0.185136538648      2.536963051610
 C        -4.033584627048     -1.914415701504      3.954250813123
 H        -4.969529676125     -2.364194627872      3.607172150621
 H        -4.272232944476     -1.193096777769      4.745109482649
 H        -3.432836225967     -2.712992177380      4.405419493892
 C        -3.455045286613     -2.212267092969     -2.224819931191
 H        -4.159651900932     -1.378916861475     -2.185753753177
 C        -2.187885079963     -1.709874517453     -2.936707586119
 H        -1.452478422340     -2.515937394997     -3.020259871946
 H        -1.722417008883     -0.894907023341     -2.379559804879
 H        -2.427033670830     -1.353522652230     -3.946551546266
 C        -4.101207202644     -3.351549899672     -3.031484084208
 H        -3.392226494542     -4.167914769018     -3.210848252124
 H        -4.426576100416     -2.980682124251     -4.010908201554
 H        -4.970995788590     -3.775114122320     -2.518273766533
 C         1.322176120500     -1.530897255300     -0.062656609841
 C         1.274231471504     -1.810303736344     -1.448164697241
 C         1.222631756872     -3.141042673543     -1.905481390896
 C         1.174391155522     -4.176177500210     -0.969740358266
 H         1.128743313315     -5.205724633354     -1.323053279595
 C         1.235058206809     -3.934259685289      0.402022521451
 C         1.319052061635     -2.604948410202      0.856672906132
 C         1.326203877674     -0.695029262701     -2.462989009740
 H         2.301763728538     -0.665426889734     -2.963105606360
 H         1.167112934877      0.275091790791     -1.995037832131
 H         0.564401554748     -0.818129311018     -3.240810634401
 C         1.276568095368     -3.462250889529     -3.379879981941
 H         1.225195639309     -4.543275206530     -3.547322306389
 H         2.209894782866     -3.096478300028     -3.828556161537
 H         0.458303005289     -2.996029221753     -3.942099319967
 C         1.274085292956     -5.089967567586      1.370772769523
 H         1.117767668239     -6.042153856447      0.852800010495
 H         0.511880279342     -5.001864184608      2.154862876708
 H         2.243770889495     -5.147504512744      1.884589962516
 C         1.409246887141     -2.363942673316      2.344509132090
 H         0.547070767477     -2.790554681774      2.872602901852
 H         1.449369199666     -1.301002661760      2.576982477679
 H         2.306546371863     -2.833991464781      2.770727869890
 C        -1.878883023139      2.583743854142     -0.341398583941
 C        -1.933277356085      3.402005950218      0.810121135360
 C        -1.503006889257      4.741451967824      0.752478102599
 C        -1.035422412292      5.246355960719     -0.462345657782
 H        -0.708750115049      6.284194754515     -0.510877430985
 C        -0.964438659091      4.460653854787     -1.615035121531
 C        -1.370935370242      3.114733162336     -1.547479230753
 C        -2.430862184870      2.851780566089      2.129300109902
 H        -2.807590242737      1.833305201299      2.020598273279
 H        -3.242653510334      3.464694924605      2.541199980049
 H        -1.634784981516      2.833862644612      2.886803401285
 C        -1.530189935253      5.621320485701      1.978524008738
 H        -2.546911437218      5.735753359045      2.377324090472
 H        -1.145381839714      6.621045821693      1.752755228429
 H        -0.919556500876      5.202357667702      2.789488729764
 C        -0.456456829947      5.056507519565     -2.905792314971
 H         0.400099045130      4.498464103714     -3.302979328570
 H        -0.143001833053      6.095701458077     -2.762033023475
 H        -1.228886569214      5.045298404532     -3.686566932317
 C        -1.244334281970      2.252693530349     -2.782678013682
 H        -0.196191804459      2.151772076991     -3.090712688609
 H        -1.786028987769      2.682444188109     -3.635350302613
 H        -1.635111144514      1.249215232037     -2.612816268449
 C        -4.917504327913      1.457362432544     -0.827582891467
158
8_dimer| Charge: 0 |Mult: 3| E(UB3LYP-D3(BJ)/6-31+G(d))=  -3809.78752126 A.U.
 C         2.694964160058      3.449500223460      2.211709177681
 H         3.417315539824      4.226047068503      2.497095073417
 H         3.182520520725      2.479262362142      2.304644805732
 H         1.890487340836      3.491787172789      2.961708229497
 C         2.028962216347      1.912835035413     -2.599634176337
 H         2.458482275472      2.353679100263     -3.508077394627
 H         1.060900989570      1.478482020611     -2.883139354934
 H         2.680142467627      1.098844643078     -2.281039187288
 C         0.692190857347      4.440544233630     -3.188360360178
 H         0.137075034774      5.384276579135     -3.211995669707
 H         0.028940844713      3.649997011642     -3.559658718505
 H         1.516952579089      4.521745979647     -3.909268587914
 C         1.304937206209      5.935408315044      1.576855008184
 H         0.747844243039      6.789847637288      1.178571102643
 H         2.262649626619      6.310292638476      1.961523604721
 H         0.752166018950      5.550807440985      2.444891936925
 B        -2.957230525833     -1.223134717988      0.192185631483
 H        -2.524104418988      0.485708465752      1.085647010208
 K         0.285174343593     -1.739423204014      1.019089450368
 C        -5.540165769358     -1.873422678850     -0.559699693443
 N        -5.003854375673      0.398652235989     -0.147522536655
 C        -5.674497620811     -3.043550632227      0.435260964465
 H        -6.570277085864     -3.637106676435      0.204160135929
 H        -5.764498403237     -2.673314479834      1.462702054069
 H        -4.808508671087     -3.707675386588      0.384863726382
 C        -5.337002042480     -2.480211549113     -1.967196481051
 H        -6.207214262654     -3.090832244788     -2.244925570251
 H        -4.454284262641     -3.123722457220     -1.983215252822
 H        -5.205222022519     -1.711129020320     -2.733302305038
 C        -6.826693088357     -1.011659005033     -0.503673560409
 H        -7.566727511293     -1.315212599725     -1.252197625591
 H        -7.292944802105     -1.124635123625      0.482920650696
 C        -6.396965981373      0.453295903473     -0.678890629184
 C        -7.297437906495      1.406008120773      0.115837100307
 H        -8.301553992277      1.402526647818     -0.323350531847
 H        -6.922260245491      2.434673208697      0.087911544937
 H        -7.387888527952      1.097240015029      1.158605760271
 C        -6.439128025858      0.890938230845     -2.156316533291
 H        -7.462401681244      0.799531984185     -2.539960043232
 H        -5.787546710401      0.278362720841     -2.782630871100
 H        -6.136546805328      1.936243167022     -2.261231712467
 C        -4.349477090965      1.580960295130      0.315806539606
 C        -4.447906325321      1.928415132675      1.688821719433
 C        -3.852539730495      3.117056339379      2.131610292037
 H        -3.925828601661      3.391202329381      3.180556764501
 C        -3.170096369363      3.956644892531      1.250652659084
 H        -2.731349539405      4.886219277917      1.606149627243
 C        -3.041406283655      3.587960224699     -0.087995527136
 H        -2.471351626866      4.222223082524     -0.762195047844
 C        -3.602523914452      2.394980622790     -0.571837394535
 C        -5.108124797804      1.010428429515      2.708969048125
 H        -5.603575401052      0.209959242129      2.155044937183
 C        -4.050659909310      0.347364400976      3.614554281937
 H        -4.534410476386     -0.349129037400      4.310871115998
 H        -3.520489146844      1.101371054471      4.211581579600
 H        -3.315074999234     -0.204041203336      3.022279010301
 C        -6.156702145182      1.739183392860      3.568025842741
 H        -6.696836781121      1.018845674254      4.194110699863
 H        -6.887166226630      2.277084467497      2.955444251516
 H        -5.687050355942      2.467181201837      4.240282989435
 C        -3.274283510187      1.966038126204     -1.995027177060
 H        -3.838966301060      1.056732985751     -2.203370411323
 C        -1.778329602629      1.611837669683     -2.107578633923
 H        -1.540966386969      1.274895856188     -3.123490042335
 H        -1.524572760040      0.804847858221     -1.413897102040
 H        -1.150942409308      2.485466140437     -1.894372362875
 C        -3.642338490298      3.030594993658     -3.042644339973
 H        -3.492142708767      2.632735340790     -4.053308208433
 H        -3.011297208911      3.921805408442     -2.944017649892
 H        -4.685334701887      3.351001998797     -2.954266907023
 C        -2.362030414274     -2.683059244266     -0.196053377306
 C        -2.176141705481     -3.669908956476      0.805314480404
 C        -1.505593391484     -4.877641997986      0.517178358609
 C        -1.025008748565     -5.090045152463     -0.778465263388
 H        -0.506238527703     -6.020893024591     -1.004563968257
 C        -1.203644044940     -4.147929913823     -1.796021783945
 C        -1.872754169241     -2.941410979281     -1.500666376435
 C        -2.694669981101     -3.449097619930      2.212403773727
 H        -3.416964744188     -4.225619857678      2.497999743685
 H        -3.182238029588     -2.478858389234      2.305267167569
 H        -1.890091694409     -3.491259641112      2.962301712832
 C        -1.304714103366     -5.935082826150      1.577705946741
 H        -2.262372418181     -6.309956773176      1.962521017687
 H        -0.751871445385     -5.550345810144      2.445636477102
 H        -0.747627095458     -6.789552172790      1.179478007719
 C        -0.692627756332     -4.440872066122     -3.187799490223
 H        -0.137547335310     -5.384626062169     -3.211392919642
 H        -0.029393479050     -3.650390697325     -3.559268271925
 H        -1.517478881369     -4.522126147391     -3.908599219537
 C        -2.029340237148     -1.913098354862     -2.599242404402
 H        -2.458968737218     -2.354071090545     -3.507572740589
 H        -1.061323083219     -1.478767251219     -2.882928820562
 H        -2.680498143204     -1.099079687826     -2.280677650247
 C        -4.432933809257     -0.890226557987     -0.160481103758
 N        -2.030101952200     -0.365274808173      0.819922938978
 K        -0.285071817976      1.739674909924      1.018776367820
 H         2.524267791396     -0.485477062945      1.085472370091
 C         4.432908036772      0.890327399581     -0.161097406608
 N         5.003814809123     -0.398557097706     -0.148195842972
 C         5.336739031430      2.480316722409     -1.967946966669
 H         6.206906551416      3.090954662386     -2.245777845303
 H         4.454008858822      3.123813567341     -1.983845639747
 H         5.204873238677      1.711246077757     -2.734049310531
 C         5.674590759141      3.043618507629      0.434472900716
 H         6.570330012987      3.637180832305      0.203232091611
 H         5.764763790130      2.673363073890      1.461892387523
 H         4.808590873864      3.707741813837      0.384232386304
 C         6.826611611921      1.011710812922     -0.504666152222
 H         7.566541030637      1.315258126295     -1.253296239118
 H         7.293014268437      1.124654621340      0.481860350480
 C         6.396811763387     -0.453229419800     -0.679846458014
 C         6.438659834741     -0.890809845701     -2.157303421734
 H         7.461859502883     -0.799414802832     -2.541148069522
 H         5.786973047937     -0.278176462452     -2.783453043165
 H         6.136021008268     -1.936098822631     -2.262223125832
 C         7.297391452436     -1.405999644821      0.114681182816
 H         8.301430690806     -1.402540616587     -0.324682235615
 H         6.922167906898     -2.434649084634      0.086788745421
 H         7.388031456068     -1.097269874712      1.157444855181
 C         4.349535328228     -1.580797450357      0.315432523792
 C         4.448270693253     -1.928109819948      1.688464876006
 C         3.852907900835     -3.116650508120      2.131525178165
 H         3.926441871958     -3.390694865454      3.180481557463
 C         3.170198166003     -3.956288982564      1.250818482468
 H         2.731466980491     -4.885792895383      1.606519201984
 C         3.041262956251     -3.587767043859     -0.087851181174
 H         2.471030475704     -4.222077863374     -0.761855719256
 C         3.602364959149     -2.394885482786     -0.571955109806
 C         5.108929050162     -1.010139181408      2.708343623266
 H         5.604488319770     -0.209884432964      2.154204292895
 C         4.051826647065     -0.346665912867      3.614051448635
 H         4.535908371848      0.349799967308      4.310165228571
 H         3.521579437012     -1.100441502194      4.211302233519
 H         3.316269633331      0.204852670432      3.021847523448
 C         6.157476006599     -1.739054975889      3.567303318367
 H         6.697924758915     -1.018775683055      4.193184904346
 H         6.887677800446     -2.277243270774      2.954663043688
 H         5.687752767048     -2.466832577724      4.239749514959
 C         3.273920538682     -1.966099945546     -1.995142817979
 H         3.838541756898     -1.056792176664     -2.203640130118
 C         1.777944029773     -1.611966858819     -2.107570811015
 H         1.540468355727     -1.275125119553     -3.123488386654
 H         1.524220081284     -0.804927746963     -1.413933871917
 H         1.150607815653     -2.485597950610     -1.894223623555
 C         3.641923014342     -3.030739384901     -3.042695587843
 H         3.491603585939     -2.632994274436     -4.053386185971
 H         3.010943757005     -3.921976237343     -2.943911418823
 H         4.684947816155     -3.351079300131     -2.954387109668
 C         1.872532922084      2.941303387139     -1.501179425474
 C         2.361993133973      2.683133879927     -0.196596936914
 C         1.203386937768      4.147783198542     -1.796609825010
 C         1.024898751615      5.090041167067     -0.779157842757
 H         0.506104157657      6.020861442122     -1.005314688328
 C         1.505664334060      4.877818240141      0.516447620731
 C         2.176246846242      3.670120592358      0.804660769431
 C         5.540093877069      1.873505853886     -0.560487452026
 N         2.030224999900      0.365480137263      0.819742483017
 B         2.957248857849      1.223259012657      0.191746457536
79
8| Charge: 0 |Mult: 2| E(UB3LYP-D3(BJ)/6-31+G(d))=  -1904.85193007 A.U.
 B        -2.952380720221     -1.214194835647      0.123870093897
 H        -2.236978570647      0.585143287418      0.791993739715
 K         0.248245717398     -1.690053106664      0.703099341030
 C        -5.537660440259     -1.869533178980     -0.614434910226
 N        -4.991791081898      0.399768553961     -0.215617402925
 C        -5.690712155310     -3.055054362342      0.358496200118
 H        -6.591000784568     -3.633893063848      0.107768748229
 H        -5.788547317241     -2.702014404057      1.390943774723
 H        -4.832931775489     -3.729330128854      0.305926363358
 C        -5.321363750094     -2.453987183347     -2.029682213271
 H        -6.190906931862     -3.054088824957     -2.332862818393
 H        -4.442635780348     -3.103863650603     -2.043083777289
 H        -5.170710690417     -1.671744352718     -2.779076004133
 C        -6.823049319247     -1.007456773283     -0.553561737170
 H        -7.563508922328     -1.306903397007     -1.303642012128
 H        -7.288758371992     -1.127861091388      0.432412115722
 C        -6.393183447314      0.458476672836     -0.719257325474
 C        -7.278239633464      1.402568837535      0.103226898329
 H        -8.293325574911      1.397543377658     -0.310715421175
 H        -6.906113380576      2.432016701442      0.073806432111
 H        -7.339503733954      1.086314895762      1.145869137060
 C        -6.465626384781      0.911617629127     -2.190817378372
 H        -7.496885990614      0.824061540242     -2.554146758838
 H        -5.826257290890      0.306349727377     -2.836804431608
 H        -6.164806961662      1.957440711274     -2.289713391686
 C        -4.331604997198      1.576492784393      0.256102616673
 C        -4.418739268702      1.909471509009      1.630381787258
 C        -3.845674177102      3.107109402775      2.071826492353
 H        -3.910124167039      3.373891434001      3.123223279297
 C        -3.183094692947      3.957723281283      1.189692276318
 H        -2.751585352498      4.889246695760      1.548039230740
 C        -3.051531429667      3.593056006060     -0.146985862185
 H        -2.493816780522      4.235911425673     -0.822827452254
 C        -3.602373924821      2.400048005843     -0.633093102830
 C        -5.032132177356      0.963013402386      2.652561109313
 H        -5.526921726907      0.159425322471      2.101967976947
 C        -3.924117425969      0.314497056620      3.506424632644
 H        -4.353897604666     -0.441004812589      4.177227564076
 H        -3.421861909411      1.068497140955      4.126693775701
 H        -3.172286292573     -0.160413192749      2.869786087346
 C        -6.069313383048      1.646941549871      3.560075147151
 H        -6.560304704326      0.902804410655      4.199401725344
 H        -6.841234212982      2.166409195925      2.982965338034
 H        -5.598082527668      2.384167992068      4.221096407114
 C        -3.295353075692      1.982673073106     -2.063742929165
 H        -3.848330599376      1.063118576111     -2.262095153537
 C        -1.796050783225      1.653658105794     -2.214561130035
 H        -1.592293990611      1.274323061452     -3.224586168325
 H        -1.496841856609      0.897940279541     -1.481729896171
 H        -1.182397546764      2.551027514453     -2.062433907498
 C        -3.708182672428      3.042142177353     -3.100058395819
 H        -3.570950146507      2.652749129436     -4.116402313070
 H        -3.094226157330      3.946349614924     -3.009018322891
 H        -4.754890746522      3.342544053007     -2.988976353872
 C        -2.399095997338     -2.724618432396     -0.145264144587
 C        -2.272060913167     -3.652699942976      0.918748041558
 C        -1.590831010432     -4.875767217205      0.737954506640
 C        -1.028615215909     -5.158419343426     -0.511942973016
 H        -0.503407179571     -6.102092845187     -0.655323211784
 C        -1.140161881580     -4.271634544685     -1.588423763816
 C        -1.827145744749     -3.052708975200     -1.400233240214
 C        -2.866066841033     -3.345935704072      2.277768271925
 H        -3.592783002616     -4.112248180083      2.578960914751
 H        -3.370759779894     -2.380354844169      2.274469538434
 H        -2.099826539765     -3.318890670400      3.066749203230
 C        -1.471753948518     -5.879387569245      1.861650774578
 H        -2.457315561657     -6.243472128582      2.180942990871
 H        -0.998527763664     -5.448316963031      2.754109285678
 H        -0.879469051706     -6.747492105037      1.553417198881
 C        -0.537650206986     -4.632364285913     -2.926683676395
 H        -0.004063740622     -5.587298314038     -2.873904144349
 H         0.169034536927     -3.870203361150     -3.281285268635
 H        -1.308766665240     -4.723306216454     -3.703255238810
 C        -1.923215505339     -2.086047085730     -2.562945518459
 H        -2.369918905240     -2.561748904969     -3.445766189605
 H        -0.934353237829     -1.718411948693     -2.874716781532
 H        -2.529738680949     -1.219206716451     -2.300543850275
 C        -4.430677471537     -0.888168041304     -0.206710780778
 N        -1.939210068435     -0.370402436129      0.611658335451
86
TS8-9| Charge: 0 |Mult: 2| E(UB3LYP-D3(BJ)/6-31+G(d))=  -2157.37626775 A.U.
 H        -0.865180527559      2.326786426586      0.252196335965
 B        -0.958383817329      0.356689231178     -0.078419574103
 N        -0.225724425363      1.543057067181      0.123527153230
 C        -0.379041294004     -1.063451673551     -0.304858079983
 N         0.944863000000     -1.463515000000     -0.067952000000
 C        -0.023473000000     -3.354487000000     -1.016025000000
 H        -0.379629000000     -4.370817000000     -0.810086000000
 H         0.338740000000     -3.335978000000     -2.051768000000
 C         1.126970000000     -2.938889000000     -0.086059000000
 C         2.054530000000     -0.574302000000      0.081747000000
 C         2.472082000000     -0.155523000000      1.362349000000
 C         3.606569000000      0.657432000000      1.464742000000
 C         4.315480000000      1.049454000000      0.333844000000
 H         5.175662000000      1.706459000000      0.431559000000
 C         3.877443000000      0.651869000000     -0.925735000000
 H         4.401528000000      1.009249000000     -1.807618000000
 C         2.742952000000     -0.149039000000     -1.077452000000
 C        -2.566858989307      0.512275122993      0.002147598306
 C        -3.248478000000      0.238185000000      1.210598000000
 C        -4.636736000000      0.444354000000      1.319510000000
 C        -5.339111000000      0.922513000000      0.210472000000
 H        -6.415386000000      1.077847000000      0.289811000000
 C        -4.695107000000      1.221324000000     -0.992335000000
 C        -3.303107000000      1.026725000000     -1.090726000000
 C        -1.138605000000     -2.290397000000     -0.839873000000
 O         1.687884037296      2.893358332236     -0.792249628147
 B         2.221090358102      3.619750980331      0.198058653864
 O         1.827028368609      3.543942493387      1.535078618702
 H         1.160375896894      2.839365154217      1.598778836305
 O         3.249892263982      4.545865251938     -0.046147625380
 H         3.423816246164      4.509545683811     -0.997274962806
 H         0.855361882515      2.149681929695     -0.398392325954
 C         0.960050000000     -3.557384000000      1.320266000000
 H         0.901097000000     -4.651024000000      1.242538000000
 H         1.811773000000     -3.311462000000      1.959404000000
 H         0.051524000000     -3.199889000000      1.809464000000
 C         2.494822000000     -3.370901000000     -0.625065000000
 H         3.308772000000     -2.973445000000     -0.009901000000
 H         2.556319000000     -4.466169000000     -0.608490000000
 H         2.651293000000     -3.038569000000     -1.652696000000
 C        -2.249751000000     -2.815916000000      0.098203000000
 H        -1.874203000000     -3.027398000000      1.103131000000
 H        -3.057150000000     -2.086729000000      0.190059000000
 H        -2.673037000000     -3.746260000000     -0.308320000000
 C        -1.787910000000     -2.007133000000     -2.210777000000
 H        -2.175629000000     -2.939144000000     -2.650075000000
 H        -2.620893000000     -1.307468000000     -2.112284000000
 H        -1.058203000000     -1.575546000000     -2.904936000000
 C         1.710104000000     -0.528266000000      2.624981000000
 H         0.902660000000     -1.200270000000      2.330739000000
 C        -2.493100000000     -0.271560000000      2.419384000000
 H        -1.455721000000     -0.496607000000      2.168224000000
 H        -2.483835000000      0.471578000000      3.229669000000
 H        -2.947788000000     -1.184312000000      2.828831000000
 C        -5.371471000000      0.157458000000      2.608656000000
 H        -5.297500000000     -0.900959000000      2.895975000000
 H        -4.964130000000      0.737193000000      3.448265000000
 H        -6.435609000000      0.404025000000      2.516174000000
 C        -5.492842000000      1.757600000000     -2.158553000000
 H        -5.420311000000      1.104730000000     -3.039555000000
 H        -6.553583000000      1.850706000000     -1.897846000000
 H        -5.136788000000      2.747610000000     -2.475175000000
 C        -2.610789000000      1.394436000000     -2.386051000000
 H        -1.546190000000      1.164520000000     -2.346167000000
 H        -3.044696000000      0.865941000000     -3.246819000000
 H        -2.703369000000      2.469692000000     -2.595223000000
 C         2.240142000000     -0.486676000000     -2.474290000000
 H         1.517304000000     -1.299937000000     -2.376282000000
 C         1.489880000000      0.705781000000     -3.093540000000
 H         1.099822000000      0.430700000000     -4.083983000000
 H         0.661697000000      1.014900000000     -2.454902000000
 H         2.147902000000      1.574782000000     -3.196360000000
 C         3.359854000000     -0.961817000000     -3.416560000000
 H         4.054576000000     -0.148040000000     -3.656921000000
 H         3.945283000000     -1.778852000000     -2.978170000000
 H         2.930693000000     -1.314250000000     -4.363701000000
 C         2.607219000000     -1.260500000000      3.639614000000
 H         3.129546000000     -2.109697000000      3.184016000000
 H         3.370457000000     -0.586581000000      4.047844000000
 H         2.009245000000     -1.634770000000      4.481109000000
 C         1.054087000000      0.697984000000      3.282593000000
 H         0.347280000000      1.156784000000      2.586095000000
 H         0.507718000000      0.395407000000      4.186362000000
 H         1.800671000000      1.448080000000      3.567908000000
 H         3.919011000000      1.019322000000      2.440345000000
 K        -0.202456029192      3.452096183869     -2.323442061527
79
9| Charge: 0 |Mult: 2| E(UB3LYP-D3(BJ)/6-31+G(d))=  -1305.54058016 A.U.
 H        -0.917994940778     -0.039556484089     -2.653979868546
 B        -0.816048152585     -0.100323302575     -0.532426509909
 N        -0.293134255019     -0.080682460607     -1.859838108289
 C         0.043899867990     -0.133464793413      0.735315846524
 N         1.427759306447      0.023446119060      0.798332007141
 C         0.822202919727     -0.520710931851      2.987532727719
 H         0.744998040187     -0.106938802527      3.998315486492
 H         1.016764722476     -1.595529808669      3.086872244083
 C        -1.372628518283     -1.556265641947      2.331052728991
 H        -0.882522626075     -2.449093356280      1.927321252596
 H        -2.330003767824     -1.429266735071      1.821836943751
 H        -1.574748226719     -1.730040249155      3.396712963459
 C        -1.272737185171      0.912144223756      2.668320586057
 H        -0.713775047446      1.844773104972      2.551665677710
 H        -1.517279841147      0.792203182067      3.732144272068
 H        -2.209322965230      1.010497049882      2.114811896608
 C         1.969221098954      0.117886925210      2.190176508017
 C         3.283011137526     -0.650736295174      2.361340831312
 H         3.153063560997     -1.717039754732      2.171302430004
 H         3.634152975910     -0.534044753066      3.392724030038
 H         4.063437665169     -0.269655220662      1.694416370345
 C         2.215274071873      1.577715193270      2.615115536855
 H         2.482421057549      1.607286722440      3.677957916078
 H         1.330731738954      2.201344466198      2.471739764981
 H         3.042604950149      2.015203663855      2.052039149045
 C         2.290876426551      0.037224340108     -0.344890646143
 C         2.642187561421      1.257879940996     -0.967912896923
 C         3.525128914275      1.224390327375     -2.055705963155
 H         3.804377357972      2.154937566666     -2.541588826604
 C         4.031603129418      0.022353625251     -2.540147666186
 H         4.714582242686      0.017865488899     -3.385691856886
 C         3.638485142998     -1.176788430472     -1.951043991158
 H         4.008941068309     -2.115254381859     -2.353399227930
 C         2.765679899892     -1.195997064477     -0.857005640646
 C         2.033032586988      2.594287718158     -0.569458346082
 H         1.392104475315      2.421033191191      0.296278581756
 C         1.139907373596      3.148446832999     -1.697255058229
 H         1.732870446889      3.382867522602     -2.589686184222
 H         0.648614744365      4.072637889262     -1.369319314849
 H         0.368278342585      2.427374728057     -1.977472955493
 C         3.101497459316      3.636215173868     -0.192128141348
 H         3.800320382693      3.257557580049      0.560263385184
 H         2.626029806436      4.540264127037      0.206612050835
 H         3.690376546213      3.932251524603     -1.068366709665
 C         2.303901376002     -2.541220282723     -0.313130066797
 H         1.713214928541     -2.352210675882      0.586292444710
 C         1.381608759858     -3.245535339415     -1.327251192054
 H         1.932921863577     -3.508512535949     -2.238654049646
 H         0.544772923711     -2.603601220210     -1.611798926548
 H         0.980650814109     -4.171971517627     -0.898032306328
 C         3.478010041974     -3.465093175548      0.057487578757
 H         4.029300342262     -3.785500142123     -0.834240756661
 H         3.104084823643     -4.369254776000      0.552793010775
 H         4.190984023927     -2.975635170577      0.728241115240
 C        -2.409747615499     -0.042040751096     -0.477392041612
 C        -3.058196484677      1.208499725704     -0.367066718316
 C        -4.464106776428      1.285176529250     -0.378627958839
 C        -5.202511189514      0.106847830471     -0.507557767664
 H        -6.290104553446      0.164217066565     -0.516277654144
 C        -4.590146695958     -1.141840756186     -0.635022276487
 C        -3.184064720474     -1.213912724583     -0.624605948736
 C        -2.259709062718      2.489333499148     -0.253124532042
 H        -1.194934595026      2.287895305152     -0.123366423276
 H        -2.588393791585      3.098834628631      0.598238324385
 H        -2.371961078656      3.113052466086     -1.150965367376
 C        -5.175678400045      2.612287389188     -0.260717803433
 H        -4.953997650927      3.111299700414      0.692402726578
 H        -6.261037256539      2.481566690885     -0.322625218401
 H        -4.875891854730      3.307578345231     -1.055938103599
 C        -5.434926229921     -2.385110203068     -0.782907497368
 H        -5.203039694030     -2.927858549559     -1.708842459677
 H        -6.500763649797     -2.134854119471     -0.800181129635
 H        -5.271239453712     -3.090275808225      0.043218345675
 C        -2.522931009213     -2.567029461581     -0.768488108795
 H        -2.720274575078     -3.009803497475     -1.754845556210
 H        -2.895972715630     -3.280912186252     -0.022577019376
 H        -1.441002968670     -2.499402375275     -0.647669419320
 C        -0.475994052442     -0.313661894959      2.167645135544
 H         0.683270681564     -0.110509774148     -2.115726654711
160
10_dimer| Charge: 0 |Mult: 1| E(RB3LYP-D3(BJ)/6-31+G(d))=  -3810.97799017 A.U.
 K         1.656036384876      1.691904407192     -0.628755841591
 C         3.838704378893     -1.419218301130      0.062331970205
 N         1.611833662852     -0.498366339191      1.011482998742
 B         2.378913929019     -1.473622309728      0.147681271140
 H         0.713314374552     -0.849696570570      1.332757343307
 N         4.619711460587     -0.464479667165      0.858393059168
 C         4.795969629958     -2.536575532666     -0.421827085816
 C         4.885217931097     -2.732746211802     -1.953842446295
 H         5.621260942558     -3.511031402520     -2.201905022398
 H         5.183112671801     -1.822501838820     -2.482180326374
 H         3.917916156376     -3.054748163738     -2.353581905777
 C         4.409513115493     -3.924372379881      0.146444782219
 H         5.156921597291     -4.680436287726     -0.135155128102
 H         3.442417123644     -4.245641351702     -0.251616037840
 H         4.331727962871     -3.912921398659      1.235713599190
 H         2.151210690357     -0.252439295027      1.837023874884
 C         6.163637512677     -2.087048092612      0.153206512557
 H         6.787401444563     -2.935680613522      0.458681429365
 H         6.721977406026     -1.531522406404     -0.610178242497
 C         5.865577229056     -1.125997508969      1.332495776418
 C         5.596577668388     -1.902276871122      2.639576137662
 H         6.368076257421     -2.662448390383      2.814736278279
 H         4.624784876307     -2.399876592747      2.592061399126
 H         5.591471486502     -1.228264879688      3.502209429668
 C         7.034801960433     -0.164755788539      1.555033965778
 H         7.923384702518     -0.739715424781      1.841099275791
 H         6.831295342911      0.554613631432      2.351937803970
 H         7.274085815659      0.402433293448      0.653083028692
 C         4.532346163955      0.943443638099      0.717714889148
 C         4.214811764624      1.741374146970      1.864592669263
 C         4.176320335092      3.140158480979      1.756352911056
 H         3.943465203847      3.732186196594      2.638189687707
 C         4.411425076360      3.789266814265      0.548457924881
 H         4.382711527425      4.873813974967      0.485632942898
 C         4.687690520595      3.017507187535     -0.582978910222
 H         4.892179990030      3.517155205607     -1.526694553591
 C         3.842532946898      1.127837913099      3.209074096369
 H         3.805216328054      0.045172892397      3.062526926558
 C         4.875777787195      1.423498757318      4.311799635210
 H         4.579232601636      0.941661394478      5.251742223944
 H         4.951138596244      2.502042800251      4.497787441586
 H         5.872950102128      1.062378961517      4.048697607099
 C        -0.358668503929     -4.298521591076     -1.880490126399
 H        -1.044336267956     -4.991806162570     -2.364921391007
 C         0.240682048111     -3.289672659606     -2.641320347670
 C         1.133032132781     -2.395770053275     -2.010333495447
 C         6.616817991498      1.021755653016     -2.137270986532
 H         6.867191121862      0.422755573629     -3.021883417011
 H         7.255415258798      0.688176571602     -1.316469014934
 H         6.869026503287      2.067315897430     -2.354075405401
 C         4.753340822224      1.619615475013     -0.525750794035
 C         2.453945809316      1.605278371485      3.689165525558
 H         2.139040045266      1.033232838709      4.570293239007
 H         1.687427611239      1.487024002915      2.916026176081
 H         2.472842432899      2.663604835879      3.974842878658
 C         1.428260932744     -2.510341178626     -0.626171963370
 C         4.295253207682      1.303513937370     -3.022402704662
 H         4.517571353993      0.648671601217     -3.872794924194
 H         4.519750925793      2.331152433678     -3.330805452626
 H         3.215773018659      1.236909520232     -2.849786507470
 C        -0.775460659691     -5.546428503282      0.267435391115
 H        -0.044711988373     -6.251760885340      0.683762024082
 H        -1.461564857762     -6.112401341646     -0.370683402683
 H        -1.353082462646     -5.153285771314      1.113791924892
 C         1.079855787846     -3.721615814253      1.588832783953
 H         1.373715274797     -4.754172789174      1.814588649030
 H         0.198182654234     -3.503806506586      2.209302381667
 H         1.893166909810     -3.065773950592      1.905055065325
 C        -0.077859870983     -3.166435529516     -4.113244306991
 H         0.815088509524     -3.322516174572     -4.732498037001
 H        -0.463602815479     -2.170703513498     -4.369587955924
 H        -0.828029165321     -3.903799075641     -4.416459700425
 C         5.122890126104      0.872520869187     -1.797475058217
 H         4.904780027950     -0.174715625159     -1.609590195441
 C         1.759883893953     -1.296567196847     -2.837639306098
 H         2.267435324178     -1.687757744414     -3.727650724312
 H         2.509447318637     -0.775568765923     -2.240014484976
 H         1.010881212660     -0.576127428260     -3.203711231492
 C         0.791912093661     -3.546146790921      0.112856260092
 C        -0.098757814928     -4.442961165118     -0.511545949173
 H        -0.713499333663      0.850541113174      1.332306998797
 K        -1.655776431307     -1.691792319143     -0.628560134825
 C        -3.838680327966      1.419388896378      0.061095985390
 B        -2.378905289950      1.473902272712      0.146665750376
 N        -1.611920696875      0.499016884156      1.010971110852
 H        -2.151446452081      0.253343652622      1.836490638488
 N        -4.619765563341      0.464920147701      0.857408333803
 C        -4.884957338395      2.732092129534     -1.955745771599
 H        -5.621030602418      3.510216579707     -2.204221158566
 H        -5.182686410197      1.821620664096     -2.483785946277
 H        -3.917621711205      3.054029499217     -2.355454662380
 C        -4.409634568229      3.924549487617      0.144156119509
 H        -5.157069666644      4.680453891295     -0.137800957887
 H        -3.442521958392      4.245742238779     -0.253924176238
 H        -4.331962781847      3.913507904820      1.233437577962
 C        -6.163660831779      2.087144467561      0.151367790382
 H        -6.721863418010      1.531286525357     -0.611875192831
 H        -6.787510459958      2.935868141558      0.456414718900
 C        -5.865716114653      1.126584949749      1.331086156856
 C        -5.596901232496      1.903413667633      2.637877319053
 H        -6.368446916998      2.663631686262      2.812628835240
 H        -4.625119093448      2.401025909249      2.590275594698
 H        -5.591877676716      1.229757963614      3.500789207696
 C        -7.034940813727      0.165403072508      1.553886593000
 H        -7.923572973587      0.740455972706      1.839611203229
 H        -6.831506569213     -0.553629451810      2.351112016325
 H        -7.274106199090     -0.402167268860      0.652146292802
 C        -4.532327792874     -0.943058278004      0.717275429492
 C        -4.214884520419     -1.740532809601      1.864494534194
 C        -4.176293736879     -3.139355601678      1.756791192589
 H        -3.943493126025     -3.731032423528      2.638877811818
 C        -4.411227979701     -3.788938423696      0.549119127605
 H        -4.382435198722     -4.873507350820      0.486710866231
 C        -4.687409458158     -3.017629082607     -0.582643781468
 H        -4.891759956780     -3.517650003294     -1.526191934563
 C        -4.753144219803     -1.619719307814     -0.525958812497
 C        -3.842769365241     -1.126465565270      3.208778204590
 H        -3.805538231558     -0.043851214568      3.061833882286
 C        -4.876073537004     -1.421818420226      4.311531367981
 H        -4.579646057737     -0.939608655819      5.251320097994
 H        -4.951349010731     -2.500301257308      4.497908841908
 H        -5.873258383106     -1.060887464480      4.048219765469
 C        -2.454177379812     -1.603602092421      3.689153191230
 H        -2.139389042174     -1.031197565994      4.570089682788
 H        -1.687612623173     -1.485570358708      2.916025904644
 H        -2.473000857512     -2.661823019964      3.975226460788
 C        -5.122586102379     -0.873139900543     -1.798019573514
 H        -4.904613238409      0.174190018093     -1.610502852958
 C        -6.616446805530     -1.022663385979     -2.137986496610
 H        -6.866749285809     -0.424018960928     -3.022859580605
 H        -7.255206902643     -0.688849891355     -1.317408137814
 H        -6.868509663099     -2.068331009305     -2.354442322273
 C        -4.294732100442     -1.304510757137     -3.022666048020
 H        -4.517040284674     -0.650046597094     -3.873352354646
 H        -4.519042801321     -2.332306300515     -3.330680254477
 H        -3.215284306197     -1.237672887378     -2.849946562698
 C        -1.428156694229      2.510342497276     -0.627449613356
 C        -0.791961531600      3.546469535840      0.111260586958
 C         0.098792637800      4.443050096259     -0.513357913314
 C         0.358951571990      4.298045772064     -1.882195528675
 H         1.044685053597      4.991148032549     -2.366794966221
 C        -0.240234815590      3.288862074973     -2.642711011748
 C        -1.132676685093      2.395202626178     -2.011510903841
 C        -1.080156660489      3.722532096250      1.587118187057
 H        -1.374069695980      4.755175240917      1.812409668480
 H        -0.198585475163      3.504986917028      2.207826271125
 H        -1.893510771453      3.066804528864      1.903467777504
 C         0.775329383767      5.546860369077      0.265283144006
 H         0.044489151180      6.252344985777      0.681190922604
 H         1.461527199594      6.112588738952     -0.372951965718
 H         1.352815863111      5.154088538166      1.111905190667
 C         0.078572305557      3.165019808809     -4.114526724386
 H        -0.814266712774      3.320833800763     -4.734005461058
 H         0.464373456736      2.169186417735     -4.370387365442
 H         0.828786899964      3.902267137722     -4.417912752621
 C        -1.759366163732      1.295650552936     -2.838474187353
 H        -2.266748977158      1.686464469281     -3.728747134123
 H        -2.509044189318      0.774906291287     -2.240771605616
 H        -1.010291189466      0.575059470341     -3.204100239602
 C        -4.795930162362      2.536513449504     -0.423641074893
80
10| Charge: 0 |Mult: 1| E(RB3LYP-D3(BJ)/6-31+G(d))=  -1905.45768857 A.U.
 H        -0.637014022831      0.848529638559      1.154108750953
 K        -1.805087624875     -1.488472100228     -0.924852956049
 C        -3.816599521306      1.405099555599      0.014386559769
 B        -2.351033947350      1.456319855073      0.064240345546
 N        -1.541829283946      0.468663068469      0.885200960019
 H        -2.024144156528      0.201906304416      1.737924874665
 N        -4.614011140543      0.491810122044      0.850263117397
 C        -4.870214521352      2.626179183454     -2.036095030943
 H        -5.619482798579      3.377262643144     -2.326984962353
 H        -5.151401164905      1.677485188473     -2.502036089806
 H        -3.909532451776      2.935458803227     -2.460796160216
 C        -4.340154566129      3.927859820736     -0.009930429855
 H        -5.078140564473      4.679991328578     -0.324860782067
 H        -3.371623921054      4.210044162634     -0.430443373034
 H        -4.255584445913      3.971542960138      1.078598333178
 C        -6.129461123973      2.143029006895      0.131596652462
 H        -6.750126648433      1.607640852020     -0.598300278736
 H        -6.698132246605      3.026805700110      0.444177676913
 C        -5.836010537830      1.192495093951      1.321764869695
 C        -5.534614507900      1.988827158578      2.609202495233
 H        -6.304763460103      2.748054196209      2.794606762271
 H        -4.567444554800      2.490918522605      2.524524690426
 H        -5.500938183569      1.327892210747      3.481366752416
 C        -7.022689976459      0.260058644316      1.569343567899
 H        -7.884294972470      0.850549118526      1.902275148898
 H        -6.810333283327     -0.485670278056      2.340071330353
 H        -7.311369554618     -0.271408888041      0.660204068690
 C        -4.519139431948     -0.917941901352      0.755742479419
 C        -4.067962078829     -1.673910635474      1.886767639719
 C        -3.913192707602     -3.064893369820      1.783369593979
 H        -3.568421589355     -3.624035072057      2.649489100216
 C        -4.178289746765     -3.748155717410      0.599286792436
 H        -4.058073643427     -4.827126093653      0.542141206991
 C        -4.645070936500     -3.023221146231     -0.502072282553
 H        -4.921341785505     -3.557066741577     -1.409186056453
 C        -4.837643257867     -1.636678021184     -0.441578910454
 C        -3.715373058705     -1.011091821199      3.211310921294
 H        -3.695121732368      0.066426716043      3.024247728757
 C        -4.773514591360     -1.287663350379      4.296616190061
 H        -4.511044181264     -0.769333786362      5.227288499652
 H        -4.833278601479     -2.361562865942      4.514025711680
 H        -5.768925577369     -0.954333755222      3.994538016935
 C        -2.334625443265     -1.444247566038      3.747985123094
 H        -2.047365196187     -0.812586114745      4.596911409940
 H        -1.550601148952     -1.368804042932      2.987190061906
 H        -2.349924415605     -2.481063073911      4.104811326711
 C        -5.483174591265     -0.963704958042     -1.642190636958
 H        -5.546078469146      0.095474888119     -1.413569046711
 C        -6.909445087602     -1.496065318115     -1.882879697806
 H        -7.409232115467     -0.899633809626     -2.656039024237
 H        -7.517448941532     -1.454458307531     -0.975017625498
 H        -6.894797451222     -2.538822306550     -2.222699719153
 C        -4.666576627294     -1.115604955366     -2.935845996264
 H        -5.173806904892     -0.618207186841     -3.770603718767
 H        -4.538445900906     -2.170237626422     -3.212188061832
 H        -3.682465680401     -0.646764242554     -2.849777203791
 C        -1.396160376757      2.502659975998     -0.692319698659
 C        -0.793372565941      3.532560404131      0.075864359040
 C         0.122387388408      4.428372250904     -0.506297738951
 C         0.442317342530      4.287996063657     -1.859326791443
 H         1.152284532335      4.979855479031     -2.310666004487
 C        -0.125242226291      3.286597619923     -2.647601495238
 C        -1.045370329823      2.396747008946     -2.058963797388
 C        -1.145073461938      3.710249582332      1.538337722892
 H        -1.483510285837      4.734079644635      1.744956316602
 H        -0.279754555963      3.528702407524      2.192573624994
 H        -1.948198357013      3.031742115464      1.833942225984
 C         0.754623044865      5.537089483162      0.302027798437
 H         0.003054135244      6.241901577863      0.682704246168
 H         1.467624725827      6.106448163862     -0.303747648046
 H         1.291886933511      5.149652186001      1.177787451003
 C         0.254253304894      3.170922984808     -4.105725957791
 H        -0.609742004958      3.323639576255     -4.766987497731
 H         0.662447489550      2.179743360983     -4.346873728442
 H         1.011354915079      3.915576607987     -4.373300225015
 C        -1.645068596815      1.307965401852     -2.919786176414
 H        -2.057758256945      1.693796581883     -3.860025749221
 H        -2.469180811071      0.838661544654     -2.377719903462
 H        -0.897229514003      0.547733544215     -3.207662395124
 C        -4.761696393164      2.520660744125     -0.497877653745
87
10_Boric| Charge: 0 |Mult: 1| E(RB3LYP-D3(BJ)/6-31+G(d))=  -2157.97690309 A.U.
 H        -0.898477384461     -0.229819549043     -2.292244935704
 B        -0.837653690452     -0.117057725742     -0.107782320797
 N        -0.332572615659     -0.475559369948     -1.487491795696
 C        -0.016577942964     -0.405490105094      1.073642652070
 N         1.347248560303     -1.010712949332      0.992716566010
 C         0.874989496698     -0.704566985344      3.306819235810
 H         1.442792398642      0.198952726919      3.552285557755
 H         0.670504190625     -1.223093932906      4.251880807218
 C         1.715767271247     -1.564481449622      2.341950728183
 C         2.397612721560     -0.438992015495      0.177989236433
 C         2.738889014376      0.946734007980      0.159144291524
 C         3.765869143564      1.392045563837     -0.684095420261
 C         4.488937018732      0.529941576216     -1.499548343196
 H         5.282423867697      0.906327514265     -2.139313467023
 C         4.172020942892     -0.821559468220     -1.478304573181
 C         3.148414625480     -1.316583260297     -0.662753890978
 C        -2.352119450572      0.452050142659     -0.082484341331
 C        -2.619587152091      1.832279228974      0.111742985537
 C        -3.942245422140      2.325228870199      0.123398587589
 C        -4.996889197685      1.436154550228     -0.061631963713
 H        -6.016994140121      1.815776110653     -0.050949409637
 C        -4.783614622993      0.071762439972     -0.278656778575
 C        -3.462227410426     -0.411157126121     -0.298955834015
 C        -0.418499862889     -0.302520801412      2.560298483846
 H         0.648994590796     -0.318006975988     -1.698874854789
 H        -0.207857631759      1.784165218025     -2.011152839456
 B        -1.354963948414      2.410939669630     -3.493356783967
 O        -2.543173151752      1.819790638217     -3.114068758209
 H        -2.606224699474      1.528627068485     -2.186398912422
 O        -0.184884750328      2.378117181612     -2.779226751011
 O        -1.324345111838      3.074334756442     -4.696161941341
 H        -2.202906019008      3.084299107853     -5.101852064929
 C        -0.866138109189      1.092201432965      3.055101433825
 H        -1.807441648574      1.388636403515      2.586164898054
 H        -1.026484328902      1.074077337335      4.142536885599
 H        -0.120829813167      1.863361690523      2.845183858909
 C        -1.599996405368     -1.244442617314      2.904956333158
 H        -2.492270225458     -0.931520967145      2.353386719695
 H        -1.399135300233     -2.289069295657      2.644167255434
 H        -1.836718548614     -1.214136897029      3.978527597489
 C         3.211611893567     -1.470713496475      2.658890409354
 H         3.594254697109     -0.456917030478      2.540666117603
 H         3.378219466781     -1.781532507289      3.696779338208
 H         3.806634567099     -2.123025811673      2.013789818436
 C         1.320374817245     -3.054131638135      2.491224532081
 H         1.485007845480     -3.382841106867      3.523779292089
 H         0.259560618886     -3.222893662353      2.286553023431
 H         1.924915982689     -3.704364726062      1.848730571931
 C         2.872086770900     -2.812249765414     -0.761427473439
 H         2.146351843914     -3.047012720609      0.014953348473
 C         2.090482037313      1.996623493581      1.051012178161
 H         1.139509895533      1.584765906420      1.381317986231
 C        -3.230007809685     -1.889491073057     -0.537152331110
 H        -2.528459890551     -2.040887629953     -1.366534590817
 C        -1.496278903579      2.821960038329      0.286870076227
 H        -0.541884216986      2.303487385710      0.313230507685
 C        -5.985939104538     -0.826456442428     -0.480042128486
 H        -5.987031877516     -1.301143957969     -1.469897446221
 H        -6.032410420723     -1.629818524298      0.266317267248
 H        -6.911559400566     -0.248266968896     -0.395719115999
 C        -4.220447751739      3.795497135578      0.319118333843
 H        -3.831471594260      4.158461620938      1.279426503088
 H        -3.745367649786      4.402512113324     -0.462390727276
 H        -5.296069547508      3.997730914969      0.293732225271
 H        -4.146556366633     -2.421541915506     -0.797378860254
 H        -2.828266615106     -2.363302174871      0.370193673636
 H        -1.470717039389      3.560189027713     -0.524722730226
 H        -1.591141610813      3.385468788392      1.223090097937
 H         4.015736712872      2.447866717604     -0.688779182066
 H         4.725135247164     -1.508264670179     -2.113902578124
 C         2.282720225263     -3.178346928892     -2.139902690190
 H         3.027773009630     -3.030095957850     -2.928664249339
 H         1.980424231414     -4.235563081166     -2.177363979386
 H         1.425948882092     -2.545553228573     -2.401904812918
 C         4.105464233457     -3.685470899089     -0.472557869484
 H         3.832219251330     -4.748626994440     -0.476860878547
 H         4.885496355182     -3.543039214332     -1.228173380612
 H         4.542465169450     -3.449842840617      0.502521092514
 C         1.809311882340      3.317782069223      0.307188332009
 H         1.142221078287      3.946832498863      0.907093413293
 H         2.729311516925      3.891461096086      0.144407424568
 H         1.342791165370      3.158623579714     -0.668583598827
 C         2.951528519231      2.313607007136      2.289004119474
 H         3.930215943517      2.708950398652      1.989558376768
 H         2.455649384347      3.073301638131      2.906537629788
 H         3.124396522731      1.437382867035      2.917570434760
 K        -0.302858225821     -2.977765074722     -0.301587634698
87
TS10-11| Charge: 0 |Mult: 1| E(RB3LYP-D3(BJ)/6-31+G(d))=  -2157.93443052 A.U.
H       -1.4832318608     -0.5514225428     -2.3902898409                 
B       -1.2356533405     -0.1814852797     -0.3071744289                 
N       -0.8381274416     -0.7198750896     -1.6235525270                 
C       -0.1590756489      0.0845927090      0.7244387562                 
N        1.1794488736     -0.6434326584      0.6768893106                 
C        0.7082362338     -0.2300816024      2.9936963767                 
H        1.4438398142      0.5319142345      3.2588500892                 
H        0.3945733335     -0.7012670493      3.9335305982                 
C        1.3602435897     -1.2506461955      2.0316380459                 
C        2.3665954922     -0.0975132696      0.0117888475                 
C        2.9806015003      1.1676041255      0.2746918740                 
C        4.0505887243      1.5885297801     -0.5241329933                 
C        4.5737984329      0.8122936083     -1.5479302834                 
H        5.3882976042      1.1834048066     -2.1642560033                 
C        4.0504722047     -0.4558134322     -1.7467703498                 
C        2.9836247109     -0.9257342948     -0.9711521141                 
C       -2.8229491376      0.0996888812     -0.2264098529                 
C       -3.4079747189      1.3732074788     -0.4321821937                 
C       -4.8132843044      1.5155685253     -0.4819675654                 
C       -5.6255295459      0.3930308645     -0.3393156609                 
H       -6.7068958155      0.5089544616     -0.3903110815                 
C       -5.0874793323     -0.8757333776     -0.1222781317                 
C       -3.6908070512     -1.0115983770     -0.0557970867                 
C       -0.4994187687      0.3787244406      2.2284777166                 
H        0.1050482493     -0.4773786724     -1.9169620957                 
H        0.1077730140      1.2555604473     -0.0802607141                 
B        0.7811648966      2.3958989394     -2.0478379700                 
O       -0.0095451266      1.9029540924     -3.1132033549                 
H       -0.8230596551      1.5281355473     -2.7486997225                 
O        0.5077609712      2.2182477687     -0.7583132785                 
O        1.8866068453      3.1360471201     -2.4641193432                 
H        1.8922260034      3.2217949314     -3.4280482519                 
C       -0.7118099844      1.8826986335      2.5211727480                 
H       -1.6758360871      2.2025237495      2.1107661361                 
H       -0.7348049249      2.0702323896      3.6037238083                 
H        0.0461723892      2.5247052757      2.0736360522                 
C       -1.7877806627     -0.3009849553      2.7569659521                 
H       -2.6769486113      0.0643682086      2.2410591429                 
H       -1.7687008186     -1.3898330837      2.6638877770                 
H       -1.9056495782     -0.0716796871      3.8245855049                 
C        2.8141626951     -1.5552068933      2.3981422592                 
H        3.4647047646     -0.6930906582      2.2727446019                 
H        2.8613358216     -1.8743372103      3.4460344296                 
H        3.2197279758     -2.3650423571      1.7846797319                 
C        0.6047301932     -2.5991193813      2.0905653254                 
H        0.5486797644     -2.9796374136      3.1167289822                 
H       -0.4205291199     -2.4896289126      1.7314243007                 
H        1.1348237406     -3.3568834585      1.4956855754                 
C        2.6074047406     -2.3865405992     -1.1754705722                 
H        1.8436800272     -2.5833477891     -0.4224357481                 
C        2.6292555841      2.1002322076      1.4278481424                 
H        1.6763981686      1.7787307323      1.8228010759                 
C       -3.1390196249     -2.3863237477      0.2520670956                 
H       -3.1312000738     -3.0409093396     -0.6368540067                 
C       -2.5847974700      2.6273136413     -0.5998743520                 
H       -1.5129852938      2.4632094230     -0.5158812150                 
C       -6.0115783425     -2.0605034138      0.0456348540                 
H       -5.7700288969     -2.8764656065     -0.6485874953                 
H       -5.9640781263     -2.4804714481      1.0601132535                 
H       -7.0505455054     -1.7685826216     -0.1375078581                 
C       -5.4499972325      2.8684047295     -0.6939953872                 
H       -5.1885048759      3.5704135953      0.1083459954                 
H       -5.1202515202      3.3318138629     -1.6326224550                 
H       -6.5412854689      2.7853894094     -0.7245772472                 
H       -3.7362448522     -2.9061330800      1.0085079503                 
H       -2.1318116830     -2.2950411978      0.6631379423                 
H       -2.7713069137      3.0976481538     -1.5762837093                 
H       -2.8584110539      3.3776853510      0.1540605174                 
H        4.4759478520      2.5692674049     -0.3416731083                 
H        4.4864523530     -1.1019695037     -2.5049023851                 
C        2.0737763952     -2.6740399359     -2.5930422044                 
H        2.8470981183     -2.4704102178     -3.3399325525                 
H        1.8000273738     -3.7349687943     -2.7177802687                 
H        1.2164037311     -2.0460280252     -2.8569490272                 
C        3.7847713759     -3.3355502032     -0.8787279438                 
H        3.4570494913     -4.3844480061     -0.9030695292                 
H        4.5822334912     -3.2220836505     -1.6208640845                 
H        4.2199136673     -3.1349542210      0.1039102569                 
C        2.4834894304      3.5825775008      1.0353755948                 
H        2.0809280453      4.1398572891      1.8916566987                 
H        3.4515555471      4.0341179672      0.7869231172                 
H        1.8088208226      3.6932959304      0.1892171101                 
C        3.6780883405      2.0163288593      2.5589587841                 
H        4.6648190401      2.3216499583      2.1904516087                 
H        3.3997765098      2.6985013270      3.3722629145                 
H        3.7808540041      1.0169215134      2.9877899388                 
K       -0.3880140269     -3.2964960574     -0.8887088662                 
80
11| Charge: 0 |Mult: 1| E(RB3LYP-D3(BJ)/6-31+G(d))=  -1306.15527566 A.U.
 H        -0.809341938456     -0.418010793350     -2.647788809885
 B        -0.860104418844     -0.079210769400     -0.563976832014
 N        -0.255624120628     -0.297619248870     -1.808732265809
 C        -0.023166921487      0.218886767066      0.769420575925
 N         1.434606310848      0.025061808801      0.791057430592
 C         0.811362589424     -0.487729663928      2.973237100301
 H         0.633727798189     -0.019554253982      3.948073283163
 H         1.140773790171     -1.515278478124      3.164761672693
 C         1.906773335602      0.254462976818      2.178349862546
 C         2.309463158700      0.105105566391     -0.332772135891
 C         2.571300337783      1.315077795424     -1.026367901490
 C         3.442558983348      1.301246278744     -2.124521754680
 H         3.639709888110      2.227156418213     -2.658005284747
 C         4.055586227336      0.127821230034     -2.550796585472
 H         4.729953276356      0.139296567173     -3.403326976140
 C         3.784976862998     -1.063892582585     -1.883443293432
 H         4.244581895560     -1.985189639209     -2.230902032318
 C         2.918921978916     -1.099734567926     -0.784801690876
 C         1.904091497890      2.635324605408     -0.669011525153
 H         1.271840313528      2.466667667820      0.201987638541
 C         2.599074554192     -2.449558998498     -0.157223616973
 H         2.020327125710     -2.249624718589      0.745819755848
 C        -2.451620072866     -0.034177222551     -0.547862189838
 C        -3.131351946135      1.183165221432     -0.304637269071
 C        -4.535831431396      1.210205682151     -0.222299664806
 C        -5.246318530356      0.023852615250     -0.414208089102
 H        -6.332968898894      0.043536668180     -0.347292015507
 C        -4.609422049252     -1.181997256208     -0.707195082925
 C        -3.202181276417     -1.212205780786     -0.779390352473
 C        -0.478628683210     -0.500936181933      2.096939250883
 H         0.742074709223     -0.336297767558     -1.968991179789
 H        -0.255140121062      1.287769769763      0.948610761239
 C         2.933662393171      3.720714097763     -0.304831152136
 H         3.531143886622      4.007754078371     -1.178050908012
 H         2.425835207230      4.621253605596      0.061321946704
 H         3.627205897100      3.379550796024      0.470245920745
 C         1.001270758220      3.133413316831     -1.814523641489
 H         0.456285329455      4.034456041158     -1.507525744664
 H         1.594464787327      3.389135009956     -2.700593202267
 H         0.274358205718      2.370876177692     -2.107450904939
 C         3.860439780573     -3.239345594269      0.231788857303
 H         3.583855341827     -4.139719849711      0.793929744198
 H         4.421185871530     -3.565954300694     -0.652197940839
 H         4.537773220846     -2.642731364642      0.851499685834
 C         1.712328461040     -3.293131447948     -1.092366872033
 H         2.233732153261     -3.521842518802     -2.030389763452
 H         1.446965971592     -4.244227089297     -0.613847234929
 H         0.787584407908     -2.765321788560     -1.341423667077
 C        -0.910057691867     -1.955616518016      1.858542483138
 H        -0.998533109788     -2.486843218710      2.815022260958
 H        -1.880746875488     -2.006796405441      1.360982169842
 H        -0.174492629667     -2.489807665811      1.247135418127
 C        -1.622519502724      0.255807148387      2.787390126789
 H        -1.333310379982      1.289133521556      3.015547025872
 H        -2.519870656245      0.282726451625      2.161941603638
 H        -1.885121212610     -0.233210133815      3.734074088659
 C         3.299357879571     -0.328972854922      2.427659273309
 H         3.592783769047     -0.141684049162      3.466785945601
 H         3.320268002260     -1.407678239684      2.263572424146
 H         4.049361998635      0.134857566516      1.777533587406
 C         1.938785558812      1.745275287895      2.589029373211
 H         2.156445446575      1.828630204812      3.660516119174
 H         2.717456540013      2.287856261631      2.047717176238
 H         0.980384217746      2.243608799462      2.411785266247
 C        -2.542800288953     -2.534983781677     -1.114713577174
 H        -1.455885619807     -2.483283820049     -1.070530665560
 H        -2.865550267309     -3.331725771180     -0.432782730872
 H        -2.815325134339     -2.863794737278     -2.127497643423
 C        -5.432354346320     -2.427007326707     -0.939602688832
 H        -5.249374294815     -2.857788616602     -1.932776106122
 H        -5.200376510538     -3.213101176496     -0.208760082307
 H        -6.502045989114     -2.207155067202     -0.863341789351
 C        -5.282545308418      2.491061733006      0.068367186332
 H        -6.353671692914      2.298257255828      0.186720445158
 H        -4.924789745414      2.972364144085      0.987459399710
 H        -5.165840560290      3.226057401343     -0.739613281842
 C        -2.381601547200      2.488560048960     -0.139318559220
 H        -2.345655955864      2.808948107672      0.911364665894
 H        -1.355264970070      2.424449471801     -0.500064087103
 H        -2.867342021225      3.295604093534     -0.699839733931
70
4_trun| Charge: 0 |Mult: 1| E(RB3LYP-D3(BJ)/6-31+G(d))= -1507.60807114 A.U.
N         -0.63110       -1.79330       -0.81210
B         -1.75010       -0.92700       -0.72340
C         -1.61200        0.62540       -0.97740
C         -0.59090        1.38760       -0.37750
C         -0.47880        2.76430       -0.58910
C         -1.38920        3.42320       -1.41940
H         -1.30930        4.49550       -1.58170
C         -2.40550        2.68860       -2.03820
C         -2.50620        1.31410       -1.81940
C         -4.53720        0.11850        0.36850
C         -3.68570        0.84470        1.20970
C         -3.99320        2.16240        1.53750
H         -3.31440        2.72540        2.17150
C         -5.15990        2.75950        1.05090
H         -5.39320        3.78970        1.30460
C         -6.02360        2.02370        0.23680
H         -6.93400        2.47760       -0.14540
C         -5.71560        0.70580       -0.10590
N         -4.22410       -1.21920        0.01340
C         -3.14660       -3.19970       -0.49810
C         -4.41590       -3.53690        0.30250
H         -4.92970       -4.43520       -0.05200
H         -4.17150       -3.67550        1.36210
C         -5.25710       -2.26980        0.13000
C         -3.01320       -1.69190       -0.38550
N          0.56660       -1.62130       -1.05910
B          1.79450       -1.33610       -0.45310
C          1.98630       -1.29530        1.10890
C          0.89560       -1.08530        1.97730
C          1.05530       -1.05250        3.36480
C          2.31840       -1.23870        3.93220
H          2.44730       -1.20800        5.01140
C          3.41340       -1.47830        3.09590
C          3.24200       -1.51070        1.71230
C          4.24180        0.62440       -0.34980
C          3.24640        1.46270        0.16130
C          3.53960        2.31190        1.22560
H          2.75850        2.94860        1.63120
C          4.82610        2.34250        1.77140
H          5.04940        3.00110        2.60590
C          5.82390        1.52260        1.23920
H          6.82640        1.54020        1.65770
C          5.53540        0.66310        0.17800
N          3.93900       -0.25360       -1.43270
C          2.73730       -1.52450       -2.95620
C          3.99040       -1.00090       -3.69910
H          4.61000       -1.82570       -4.06190
H          3.71880       -0.39300       -4.56640
C          4.75470       -0.15770       -2.66210
C          2.83970       -1.02380       -1.53140
H          5.76340       -0.53770       -2.46710
H          4.84550        0.89810       -2.94040
H          2.67220       -2.61660       -2.96630
H          1.80280       -1.16210       -3.39510
H          6.30380        0.00500       -0.21680
H          2.25250        1.43200       -0.26930
H         -2.24350       -3.70870       -0.15700
H         -3.27810       -3.46320       -1.55760
H         -5.91720       -2.04500        0.97210
H         -5.86510       -2.30710       -0.78560
H         -6.37480        0.14340       -0.76070
H         -2.78120        0.37870        1.58200
H          0.11180        0.90160        0.29190
H          0.31460        3.32610       -0.09950
H         -3.12280        3.18950       -2.68460
H         -3.31040        0.76170       -2.30110
H          4.40060       -1.63990        3.52330
H          4.10700       -1.70770        1.08460
H         -0.09850       -0.95540        1.56090
H          0.19150       -0.88170        4.00390
